# Supplementary material for: Poly[[μ-N,N′-bis­(2-hy­droxy­eth­yl)-N,N,N′,N′-tetra­methyl­propane-1,3-diaminium-κ2 O:O′]tetra-μ-bromido-dibromidodimanganese(II)]
Source: Acta Crystallogr Sect E Struct Rep Online. 2012 Nov 3;68(Pt 12):m1453–4. doi: 10.1107/S1600536812044765 (PMC3588717; doi:10.1107/S1600536812044765)
Supplement: Supplementary file 1 [file e-68-m1453-sup1.cif]

##############################################################################
#                                                                            #
# This CIF contains the data in a paper accepted for publication in          #
# Acta Crystallographica Section E. It conforms to the requirements of       #
# Notes for Authors for Acta Crystallographica Section E, and has been       #
# peer reviewed under the auspices of the IUCr Commission on Journals.       #
#                                                                            #
# Full details of the Crystallographic Information File format               #
# are given in the paper "The Crystallographic Information File (CIF):       #
# a New Standard Archive File for Crystallography" by S. R. Hall, F. H.      #
# Allen and I. D. Brown [Acta Cryst. (1991), A47, 655-685].                  #
#                                                                            #
# The current version of the core CIF dictionary is obtainable from          #
# ftp://ftp.iucr.org/pub/cif_core.dic.                                       #
#                                                                            #
# Software is freely available for graphical display of the structure(s)     #
# in this CIF. For information consult the CIF software page                 #
# http://www.iucr.org/resources/cif/software.                                #
#                                                                            #
# This file may be used for bona fide research purposes within the           #
# scientific community so long as proper attribution is given to the journal # 
# article from which it was obtained.                                        #
#                                                                            #
##############################################################################
data_I
_audit_creation_method     SHELXL-97
_chemical_name_systematic
;
Poly[[\m-<i>N</i>,<i>N</i>'-bis(2-hydroxyethyl)-
<i>N</i>,<i>N</i>,<i>N</i>',<i>N</i>'-tetramethylpropane-1,3-diaminium-
\k^2^<i>O</i>:<i>O</i>']tetra-\m-bromido-dibromidodimanganese(II)]
;
_chemical_name_common     ?
_chemical_formula_moiety     'C11 H28 Br6 Mn2 N2 O2'
_chemical_formula_sum     'C11 H28 Br6 Mn2 N2 O2'
_chemical_formula_iupac     '[Mn2 Br6 (C11 H28 N2 O2)]'
_chemical_formula_weight     809.69
_chemical_melting_point     ?
_symmetry_cell_setting     tetragonal
_symmetry_space_group_name_H-M     'P 43 21 2'
_symmetry_space_group_name_Hall     'P 4nw 2abw'
loop_
    _symmetry_equiv_pos_as_xyz
    'x, y, z'
    '-y+1/2, x+1/2, z+3/4'
    '-x, -y, z+1/2'
    'y+1/2, -x+1/2, z+1/4'
    'x+1/2, -y+1/2, -z+1/4'
    'y, x, -z'
    '-x+1/2, y+1/2, -z+3/4'
    '-y, -x, -z+1/2'
_cell_length_a     8.0163(4)
_cell_length_b     8.0163(4)
_cell_length_c     35.3103(18)
_cell_angle_alpha     90.00
_cell_angle_beta     90.00
_cell_angle_gamma     90.00
_cell_volume     2269.1(2)
_cell_formula_units_Z     4
_cell_measurement_reflns_used     1871
_cell_measurement_theta_min     0.407
_cell_measurement_theta_max     27.878
_cell_measurement_temperature     123(2)
_exptl_crystal_description     block
_exptl_crystal_colour     violet
_exptl_crystal_size_max     0.25
_exptl_crystal_size_mid     0.25
_exptl_crystal_size_min     0.20
_exptl_crystal_density_diffrn     2.370
_exptl_crystal_density_meas     ?
_exptl_crystal_density_method     'not measured'
_exptl_crystal_F_000     1536
_exptl_absorpt_coefficient_mu     11.685
_exptl_absorpt_correction_type     multi-scan
_exptl_absorpt_process_details     '(SADABS; Sheldrick, 2008<i>a</i>)'
_exptl_absorpt_correction_T_min     0.4403
_exptl_absorpt_correction_T_max     0.7457
_exptl_special_details     ?
_diffrn_ambient_temperature     123(2)
_diffrn_radiation_type     MoK\a
_diffrn_radiation_wavelength     0.71073
_diffrn_radiation_source     'fine-focus sealed tube'
_diffrn_radiation_monochromator     graphite
_diffrn_measurement_device_type     'Bruker--NoniusKappa APEXII'
_diffrn_measurement_method     '\f and \w scans'
_diffrn_detector_area_resol_mean     9
_diffrn_reflns_number     5076
_diffrn_reflns_av_R_equivalents     0.0318
_diffrn_reflns_av_sigmaI/netI     0.0460
_diffrn_reflns_theta_min     2.79
_diffrn_reflns_theta_max     25.00
_diffrn_reflns_theta_full     25.00
_diffrn_measured_fraction_theta_max     0.991
_diffrn_measured_fraction_theta_full     0.991
_diffrn_reflns_limit_h_min     -9
_diffrn_reflns_limit_h_max     9
_diffrn_reflns_limit_k_min     -4
_diffrn_reflns_limit_k_max     9
_diffrn_reflns_limit_l_min     -22
_diffrn_reflns_limit_l_max     41
_diffrn_standards_number     0
_diffrn_standards_interval_count     0
_diffrn_standards_interval_time     0
_diffrn_standards_decay_%     0
_refine_special_details
;
Refinement of <i>F</i>^2^ against ALL reflections. The weighted <i>R</i>-factor
<i>wR</i> and goodness of fit <i>S</i> are based on <i>F</i>^2^, conventional
<i>R</i>-factors <i>R</i> are based on <i>F</i>, with <i>F</i> set to zero for
negative <i>F</i>^2^. The threshold expression of <i>F</i>^2^ >
2\s(<i>F</i>^2^) is used only for calculating <i>R</i>-factors(gt) <i>etc</i>.
and is not relevant to the choice of reflections for refinement.
<i>R</i>-factors based on <i>F</i>^2^ are statistically about twice as large
as those based on <i>F</i>, and <i>R</i>- factors based on ALL data will be
even larger.
;
_reflns_number_total     1966
_reflns_number_gt     1856
_reflns_threshold_expression     I>2\s(I)
_refine_ls_structure_factor_coef     Fsqd
_refine_ls_matrix_type     full
_refine_ls_R_factor_all     0.0242
_refine_ls_R_factor_gt     0.0214
_refine_ls_wR_factor_gt     0.0462
_refine_ls_wR_factor_ref     0.0470
_refine_ls_goodness_of_fit_ref     1.021
_refine_ls_restrained_S_all     1.020
_refine_ls_number_reflns     1966
_refine_ls_number_parameters     111
_refine_ls_number_restraints     1
_refine_ls_hydrogen_treatment     mixed
_refine_ls_weighting_scheme     calc
_refine_ls_weighting_details
         'calc w=1/[\s^2^(Fo^2^)+(0.0000P)^2^+0.0000P] where P=(Fo^2^+2Fc^2^)/3'
_atom_sites_solution_hydrogens     geom
_atom_sites_solution_primary     direct
_atom_sites_solution_secondary     difmap
_refine_ls_shift/su_max     0.001
_refine_ls_shift/su_mean     0.000
_refine_diff_density_max     0.362
_refine_diff_density_min     -0.407
_refine_ls_extinction_method     none
_refine_ls_extinction_coef     ?
_refine_ls_abs_structure_details     'Flack (1983), 690 Friedel pairs'
_refine_ls_abs_structure_Flack     0.048(14)
loop_
    _atom_type_symbol
    _atom_type_description
    _atom_type_scat_dispersion_real
    _atom_type_scat_dispersion_imag
    _atom_type_scat_source
    'C' 'C' 0.0033 0.0016
                         'International Tables Vol C Tables 4.2.6.8 and 6.1.1.4'
    'H' 'H' 0.0000 0.0000
                         'International Tables Vol C Tables 4.2.6.8 and 6.1.1.4'
    'N' 'N' 0.0061 0.0033
                         'International Tables Vol C Tables 4.2.6.8 and 6.1.1.4'
    'O' 'O' 0.0106 0.0060
                         'International Tables Vol C Tables 4.2.6.8 and 6.1.1.4'
    'Br' 'Br' -0.2901 2.4595
                         'International Tables Vol C Tables 4.2.6.8 and 6.1.1.4'
    'Mn' 'Mn' 0.3368 0.7283
                         'International Tables Vol C Tables 4.2.6.8 and 6.1.1.4'
_computing_data_collection     'COLLECT (Bruker, 2008)'
_computing_cell_refinement     'DENZO-SMN (Otwinowski & Minor, 1997)'
_computing_data_reduction     'DENZO-SMN (Otwinowski & Minor, 1997)'
_computing_structure_solution     'SHELXS97 (Sheldrick, 2008<i>b</i>)'
_computing_structure_refinement     'SHELXL97 (Sheldrick, 2008<i>b</i>)'
_computing_molecular_graphics     'Mercury (Macrae <i>et al.</i> 2008)'
_computing_publication_material     'SHELXL97 (Sheldrick, 2008<i>b</i>)'
loop_
    _atom_site_type_symbol
    _atom_site_label
    _atom_site_fract_x
    _atom_site_fract_y
    _atom_site_fract_z
    _atom_site_U_iso_or_equiv
    _atom_site_adp_type
    _atom_site_calc_flag
    _atom_site_refinement_flags
    _atom_site_occupancy
    _atom_site_symmetry_multiplicity
    _atom_site_disorder_assembly
    _atom_site_disorder_group
    C C2 0.8227(5) 0.8960(5) 0.15487(11) 0.0158(9) Uani d . 1 1 . .
    H H2A 0.8379 0.8507 0.1290 0.019 Uiso calc R 1 1 . .
    H H2B 0.7031 0.9236 0.1580 0.019 Uiso calc R 1 1 . .
    C C3 0.8705(5) 0.7633(5) 0.18350(10) 0.0143(9) Uani d . 1 1 . .
    H H3A 0.8340 0.6538 0.1735 0.017 Uiso calc R 1 1 . .
    H H3B 0.9937 0.7605 0.1853 0.017 Uiso calc R 1 1 . .
    C C5 0.6146(5) 0.7687(6) 0.22206(11) 0.0197(10) Uani d . 1 1 . .
    H H5A 0.5825 0.6644 0.2095 0.030 Uiso calc R 1 1 . .
    H H5B 0.5680 0.8634 0.2081 0.030 Uiso calc R 1 1 . .
    H H5C 0.5713 0.7693 0.2480 0.030 Uiso calc R 1 1 . .
    C C6 0.8652(5) 0.6412(5) 0.24628(11) 0.0172(10) Uani d . 1 1 . .
    H H6A 0.8250 0.6531 0.2724 0.026 Uiso calc R 1 1 . .
    H H6B 0.9874 0.6423 0.2461 0.026 Uiso calc R 1 1 . .
    H H6C 0.8250 0.5356 0.2357 0.026 Uiso calc R 1 1 . .
    C C7 0.8412(5) 0.9495(5) 0.24099(11) 0.0116(9) Uani d . 1 1 . .
    H H7A 0.7764 0.9603 0.2647 0.014 Uiso calc R 1 1 . .
    H H7B 0.8049 1.0396 0.2237 0.014 Uiso calc R 1 1 . .
    C C8 1.0268(5) 0.9732(5) 0.2500 0.0140(13) Uani d S 1 2 . .
    H H8A 1.0594 0.9039 0.2720 0.017 Uiso calc PR 0.50 1 . .
    H H8B 1.0961 0.9406 0.2280 0.017 Uiso calc PR 0.50 1 . .
    N N4 0.8013(4) 0.7825(4) 0.22294(9) 0.0130(8) Uani d . 1 1 . .
    O O1 0.9205(3) 1.0470(4) 0.15874(8) 0.0140(6) Uani d D 1 1 . .
    Br Br1 0.61915(5) 1.32320(5) 0.175357(11) 0.01348(10) Uani d . 1 1 . .
    Br Br2 1.13256(5) 1.39037(5) 0.167113(10) 0.01205(10) Uani d . 1 1 . .
    Br Br3 0.81111(5) 1.55274(5) 0.090982(11) 0.01279(11) Uani d . 1 1 . .
    Mn Mn1 0.87136(8) 1.27065(7) 0.124710(17) 0.01152(14) Uani d . 1 1 . .
    H H1 1.010(3) 1.021(5) 0.1575(13) 0.017 Uiso d D 1 1 . .
loop_
    _atom_site_aniso_label
    _atom_site_aniso_U_11
    _atom_site_aniso_U_22
    _atom_site_aniso_U_33
    _atom_site_aniso_U_12
    _atom_site_aniso_U_13
    _atom_site_aniso_U_23
    C2 0.024(2) 0.0120(19) 0.011(2) -0.004(2) -0.003(2) -0.0030(18)
    C3 0.021(2) 0.014(2) 0.009(2) 0.001(2) 0.0015(19) 0.0001(17)
    C5 0.013(2) 0.025(2) 0.021(2) -0.001(2) 0.001(2) -0.006(2)
    C6 0.023(2) 0.013(2) 0.015(2) -0.0018(19) -0.0049(19) 0.0016(18)
    C7 0.015(2) 0.0074(18) 0.012(2) -0.0020(19) -0.0027(18) -0.0025(17)
    C8 0.0114(19) 0.0114(19) 0.019(3) 0.002(3) 0.0015(19) 0.0015(19)
    N4 0.0139(16) 0.0157(17) 0.0094(17) 0.0011(16) -0.0017(14) 0.0004(15)
    O1 0.0105(14) 0.0137(14) 0.0178(15) 0.0010(13) 0.0016(14) 0.0026(14)
    Br1 0.01241(19) 0.0168(2) 0.01122(19) -0.00105(19) 0.00124(18) -0.00200(18)
    Br2 0.01210(19) 0.01371(19) 0.01035(19) 0.00068(18) 0.00073(16) 0.00004(17)
    Br3 0.01400(19) 0.01200(19) 0.0124(2) -0.00096(19) -0.00056(18) 0.00178(17)
    Mn1 0.0117(3) 0.0115(3) 0.0113(3) -0.0001(3) 0.0003(3) 0.0014(3)
_geom_special_details
;
All s.u.'s (except the s.u. in the dihedral angle between two l.s. planes) are
estimated using the full covariance matrix. The cell s.u.'s are taken into
account individually in the estimation of s.u.'s in distances, angles and
torsion angles; correlations between s.u.'s in cell parameters are only used
when they are defined by crystal symmetry. An approximate (isotropic)
treatment of cell s.u.'s is used for estimating s.u.'s involving l.s. planes.
;
loop_
    _geom_bond_atom_site_label_1
    _geom_bond_atom_site_label_2
    _geom_bond_site_symmetry_2
    _geom_bond_distance
    _geom_bond_publ_flag
    C2 O1 . 1.449(5) ?
    C2 C3 . 1.517(5) ?
    C2 H2A . 0.9900 ?
    C2 H2B . 0.9900 ?
    C3 N4 . 1.507(4) ?
    C3 H3A . 0.9900 ?
    C3 H3B . 0.9900 ?
    C5 N4 . 1.501(5) ?
    C5 H5A . 0.9800 ?
    C5 H5B . 0.9800 ?
    C5 H5C . 0.9800 ?
    C6 N4 . 1.491(5) ?
    C6 H6A . 0.9800 ?
    C6 H6B . 0.9800 ?
    C6 H6C . 0.9800 ?
    C7 N4 . 1.517(5) ?
    C7 C8 . 1.533(5) ?
    C7 H7A . 0.9900 ?
    C7 H7B . 0.9900 ?
    C8 C7 8_775 1.533(5) ?
    C8 H8A . 0.9900 ?
    C8 H8B . 0.9900 ?
    O1 Mn1 . 2.194(3) ?
    O1 H1 . 0.748(19) ?
    Br1 Mn1 . 2.7319(7) ?
    Br1 Mn1 5_475 2.7635(7) ?
    Br2 Mn1 5_575 2.7407(7) ?
    Br2 Mn1 . 2.7472(8) ?
    Br3 Mn1 . 2.6010(7) ?
    Mn1 Br2 5_475 2.7407(7) ?
    Mn1 Br1 5_575 2.7635(7) ?
loop_
    _geom_angle_atom_site_label_1
    _geom_angle_atom_site_label_2
    _geom_angle_atom_site_label_3
    _geom_angle_site_symmetry_1
    _geom_angle_site_symmetry_3
    _geom_angle
    _geom_angle_publ_flag
    O1 C2 C3 . . 112.7(3) ?
    O1 C2 H2A . . 109.0 ?
    C3 C2 H2A . . 109.0 ?
    O1 C2 H2B . . 109.0 ?
    C3 C2 H2B . . 109.0 ?
    H2A C2 H2B . . 107.8 ?
    N4 C3 C2 . . 116.8(3) ?
    N4 C3 H3A . . 108.1 ?
    C2 C3 H3A . . 108.1 ?
    N4 C3 H3B . . 108.1 ?
    C2 C3 H3B . . 108.1 ?
    H3A C3 H3B . . 107.3 ?
    N4 C5 H5A . . 109.5 ?
    N4 C5 H5B . . 109.5 ?
    H5A C5 H5B . . 109.5 ?
    N4 C5 H5C . . 109.5 ?
    H5A C5 H5C . . 109.5 ?
    H5B C5 H5C . . 109.5 ?
    N4 C6 H6A . . 109.5 ?
    N4 C6 H6B . . 109.5 ?
    H6A C6 H6B . . 109.5 ?
    N4 C6 H6C . . 109.5 ?
    H6A C6 H6C . . 109.5 ?
    H6B C6 H6C . . 109.5 ?
    N4 C7 C8 . . 113.7(3) ?
    N4 C7 H7A . . 108.8 ?
    C8 C7 H7A . . 108.8 ?
    N4 C7 H7B . . 108.8 ?
    C8 C7 H7B . . 108.8 ?
    H7A C7 H7B . . 107.7 ?
    C7 C8 C7 8_775 . 106.5(4) ?
    C7 C8 H8A 8_775 . 110.4 ?
    C7 C8 H8A . . 110.4 ?
    C7 C8 H8B 8_775 . 110.4 ?
    C7 C8 H8B . . 110.4 ?
    H8A C8 H8B . . 108.6 ?
    C6 N4 C5 . . 107.3(3) ?
    C6 N4 C3 . . 107.9(3) ?
    C5 N4 C3 . . 109.9(3) ?
    C6 N4 C7 . . 111.4(3) ?
    C5 N4 C7 . . 106.5(3) ?
    C3 N4 C7 . . 113.6(3) ?
    C2 O1 Mn1 . . 122.3(2) ?
    C2 O1 H1 . . 106(4) ?
    Mn1 O1 H1 . . 112(4) ?
    Mn1 Br1 Mn1 . 5_475 94.082(12) ?
    Mn1 Br2 Mn1 5_575 . 94.254(12) ?
    O1 Mn1 Br3 . . 174.03(8) ?
    O1 Mn1 Br1 . . 84.28(8) ?
    Br3 Mn1 Br1 . . 91.62(2) ?
    O1 Mn1 Br2 . 5_475 92.05(8) ?
    Br3 Mn1 Br2 . 5_475 91.89(2) ?
    Br1 Mn1 Br2 . 5_475 84.75(2) ?
    O1 Mn1 Br2 . . 81.38(8) ?
    Br3 Mn1 Br2 . . 95.01(2) ?
    Br1 Mn1 Br2 . . 98.83(2) ?
    Br2 Mn1 Br2 5_475 . 172.12(3) ?
    O1 Mn1 Br1 . 5_575 89.94(8) ?
    Br3 Mn1 Br1 . 5_575 94.43(2) ?
    Br1 Mn1 Br1 . 5_575 173.07(2) ?
    Br2 Mn1 Br1 5_475 5_575 91.67(2) ?
    Br2 Mn1 Br1 . 5_575 84.03(2) ?
loop_
    _geom_torsion_atom_site_label_1
    _geom_torsion_atom_site_label_2
    _geom_torsion_atom_site_label_3
    _geom_torsion_atom_site_label_4
    _geom_torsion_site_symmetry_1
    _geom_torsion_site_symmetry_2
    _geom_torsion_site_symmetry_3
    _geom_torsion_site_symmetry_4
    _geom_torsion
    _geom_torsion_publ_flag
    O1 C2 C3 N4 . . . . 79.7(4) ?
    N4 C7 C8 C7 . . . 8_775 167.0(4) ?
    C2 C3 N4 C6 . . . . -179.3(3) ?
    C2 C3 N4 C5 . . . . 64.0(5) ?
    C2 C3 N4 C7 . . . . -55.2(5) ?
    C8 C7 N4 C6 . . . . 54.1(4) ?
    C8 C7 N4 C5 . . . . 170.8(3) ?
    C8 C7 N4 C3 . . . . -68.1(4) ?
    C3 C2 O1 Mn1 . . . . -175.3(2) ?
    C2 O1 Mn1 Br1 . . . . 79.3(3) ?
    C2 O1 Mn1 Br2 . . . 5_475 -5.2(3) ?
    C2 O1 Mn1 Br2 . . . . 179.1(3) ?
    C2 O1 Mn1 Br1 . . . 5_575 -96.9(3) ?
    Mn1 Br1 Mn1 O1 5_475 . . . -105.44(8) ?
    Mn1 Br1 Mn1 Br3 5_475 . . . 78.92(2) ?
    Mn1 Br1 Mn1 Br2 5_475 . . 5_475 -12.838(12) ?
    Mn1 Br1 Mn1 Br2 5_475 . . . 174.24(3) ?
    Mn1 Br2 Mn1 O1 5_575 . . . 78.06(8) ?
    Mn1 Br2 Mn1 Br3 5_575 . . . -106.73(2) ?
    Mn1 Br2 Mn1 Br1 5_575 . . . 160.85(3) ?
    Mn1 Br2 Mn1 Br1 5_575 . . 5_575 -12.785(11) ?
loop_
    _geom_hbond_atom_site_label_D
    _geom_hbond_atom_site_label_H
    _geom_hbond_atom_site_label_A
    _geom_hbond_site_symmetry_A
    _geom_hbond_distance_DH
    _geom_hbond_distance_HA
    _geom_hbond_distance_DA
    _geom_hbond_angle_DHA
    O1 H1 Br3 5_575 0.748(19) 2.49(2) 3.232(3) 175(5)
_iucr_refine_instructions_details
;
TITL import in P 42/m n m        New: P43212
CELL  0.71073   8.0163   8.0163  35.3103   90.000   90.000   90.000
ZERR     4.00   0.0004   0.0004   0.0018    0.000    0.000    0.000
LATT  -1
SYMM  1/2 - Y, 1/2 + X, 3/4 + Z
SYMM  - X, - Y, 1/2 + Z
SYMM  1/2 + Y, 1/2 - X, 1/4 + Z
SYMM  1/2 + X, 1/2 - Y, 1/4 - Z
SYMM    Y,   X, - Z
SYMM  1/2 - X, 1/2 + Y, 3/4 - Z
SYMM  - Y, - X, 1/2 - Z
SFAC  C    H    N    O    BR   MN
UNIT  44   112  8    8    24   8
MERG   2
OMIT    -2.00  50.00
OMIT     1   1   0
OMIT     0   1   6
OMIT     1   1   3
OMIT     0   2   7
OMIT     0   2   0
OMIT    -3   7   4
OMIT     1   1   8
EQIV $1 x+1/2, -y+5/2, -z+1/4
HTAB O1 Br3_$1
TWIN
DFIX  0.750 0.020 H1 O1
FMAP   2
PLAN   10
SIZE     0.200   0.200   0.200
ACTA    50.00
HTAB    2.00000
BOND   $H
CONF
LIST   4
L.S.  10
TEMP  -150.00
WGHT    0.000000
BASF   0.04819
FVAR       0.19185
C2    1    0.822661    0.895994    0.154869    11.00000    0.02392    0.01201 =
         0.01135   -0.00301   -0.00263   -0.00411
AFIX  23
H2A   2    0.837946    0.850733    0.129014    11.00000   -1.20000
H2B   2    0.703103    0.923623    0.158034    11.00000   -1.20000
AFIX   0
C3    1    0.870491    0.763286    0.183503    11.00000    0.02073    0.01369 =
         0.00862    0.00012    0.00145    0.00139
AFIX  23
H3A   2    0.834044    0.653756    0.173538    11.00000   -1.20000
H3B   2    0.993707    0.760514    0.185294    11.00000   -1.20000
AFIX   0
C5    1    0.614574    0.768720    0.222060    11.00000    0.01300    0.02471 =
         0.02132   -0.00630    0.00100   -0.00076
AFIX 137
H5A   2    0.582541    0.664440    0.209533    11.00000   -1.50000
H5B   2    0.568001    0.863439    0.208057    11.00000   -1.50000
H5C   2    0.571288    0.769292    0.248016    11.00000   -1.50000
AFIX   0
C6    1    0.865164    0.641249    0.246276    11.00000    0.02286    0.01340 =
         0.01530    0.00159   -0.00487   -0.00183
AFIX 137
H6A   2    0.825047    0.653053    0.272355    11.00000   -1.50000
H6B   2    0.987408    0.642284    0.246098    11.00000   -1.50000
H6C   2    0.825007    0.535573    0.235712    11.00000   -1.50000
AFIX   0
C7    1    0.841182    0.949467    0.240989    11.00000    0.01496    0.00737 =
         0.01234   -0.00246   -0.00272   -0.00205
AFIX  23
H7A   2    0.776350    0.960335    0.264724    11.00000   -1.20000
H7B   2    0.804867    1.039595    0.223685    11.00000   -1.20000
AFIX   0
C8    1    1.026785    0.973215    0.250000    10.50000    0.01136    0.01136 =
         0.01939    0.00148    0.00148    0.00152
AFIX  23
H8A   2    1.059356    0.903906    0.271996    10.50000   -1.20000
H8B   2    1.096094    0.940644    0.228004    10.50000   -1.20000
AFIX   0
N4    3    0.801312    0.782491    0.222941    11.00000    0.01394    0.01573 =
         0.00938    0.00037   -0.00172    0.00108
O1    4    0.920490    1.047029    0.158745    11.00000    0.01052    0.01366 =
         0.01777    0.00261    0.00159    0.00099
BR1   5    0.619146    1.323202    0.175357    11.00000    0.01241    0.01682 =
         0.01122   -0.00200    0.00124   -0.00105
BR2   5    1.132561    1.390365    0.167113    11.00000    0.01210    0.01371 =
         0.01035    0.00004    0.00073    0.00068
BR3   5    0.811112    1.552744    0.090982    11.00000    0.01400    0.01200 =
         0.01236    0.00178   -0.00056   -0.00096
MN1   6    0.871356    1.270646    0.124710    11.00000    0.01174    0.01151 =
         0.01132    0.00142    0.00033   -0.00009
H1    2    1.009908    1.020875    0.157535    11.00000   -1.50000
HKLF 4  1.0  1.00  0.00  0.00  0.00 -1.00  0.00  0.00  0.00 -1.00
REM  import in P 42/m n m        New: P43212
REM R1 =  0.0214 for   1856 Fo > 4sig(Fo)  and  0.0242 for all   1966 data
REM    111 parameters refined using      1 restraints
END
WGHT      0.0000      0.0000
REM Highest difference peak  0.362,  deepest hole -0.407,  1-sigma level  0.098
Q1    1   0.7139  1.2328  0.2074  11.00000  0.05    0.36
Q2    1   0.7195  1.4925  0.1793  11.00000  0.05    0.34
Q3    1   0.6163  1.0200  0.1917  11.00000  0.05    0.34
Q4    1   1.1384  1.5580  0.1988  11.00000  0.05    0.33
Q5    1   1.1553  1.2237  0.1475  11.00000  0.05    0.32
Q6    1   0.7150  1.1987  0.1157  11.00000  0.05    0.32
Q7    1   1.0741  0.6924  0.2062  11.00000  0.05    0.32
Q8    1   1.0050  0.5943  0.2140  11.00000  0.05    0.31
Q9    1   0.7603  0.8168  0.1278  11.00000  0.05    0.31
Q10   1   0.7313  1.4008  0.1467  11.00000  0.05    0.31
;
data_global
_journal_date_recd_electronic     2012-10-16
_journal_date_accepted     2012-10-29
_journal_name_full     'Acta Crystallographica, Section E'
_journal_year     2012
_journal_volume     68
_journal_issue     12
_journal_page_first     m1453
_journal_page_last     m1454
_journal_paper_category     QM
_journal_paper_doi     10.1107/S1600536812044765
_journal_coeditor_code     FJ2604
_publ_contact_author_name     'Manu Lahtinen'
_publ_contact_author_address
;
University of Jyv\"askyl\"a
Department of Chemistry
PO Box 35
FIN-40014 JY
Finland
;
_publ_contact_author_email     'manu.lahtinen@jyu.fi'
_publ_contact_author_fax     ?
_publ_contact_author_phone     ?
_publ_section_title
;\
Poly[[\m-<i>N</i>,<i>N</i>'-bis(2-hydroxyethyl)-<i>N</i>,<i>N</i>,<i>N</i>',\
<i>N</i>'-tetramethylpropane-1,3-diaminium-\k^2^<i>O</i>:<i>O</i>']tetra-\m-\
bromido-dibromidodimanganese(II)]
;
loop_
    _publ_author_name
    _publ_author_footnote
    _publ_author_address
    'Rinta, Heikki' .
;
University of Jyv\"askyl\"a
Department of Chemistry
PO Box 35
FI-40014 JY
Finland
;
    'Peuronen, Anssi' .
;
University of Jyv\"askyl\"a
Department of Chemistry
PO Box 35
FI-40014 JY
Finland
;
    'Lahtinen, Manu' .
;
University of Jyv\"askyl\"a
Department of Chemistry
PO Box 35
FI-40014 JY
Finland
;
