# Supplementary material for: Poly[[μ-N,N′-bis­(2-hy­droxy­eth­yl)-N,N,N′,N′-tetra­methyl­propane-1,3-diaminium-κ2 O:O′]tetra-μ-bromido-dibromidodimanganese(II)]
Source: Acta Crystallogr Sect E Struct Rep Online. 2012 Nov 3;68(Pt 12):m1453–4. doi: 10.1107/S1600536812044765 (PMC3588717; doi:10.1107/S1600536812044765)
Supplement: Supplementary file 2 [file e-68-m1453-Isup2.hkl]

#
# h,k,l, Fc-squared, Fo-squared, sigma(Fo-squared) and status flag
#
data_I
_shelx_title ' import in P 42/m n m        New: P43212'
_shelx_refln_list_code          4
_shelx_F_calc_maximum      547.99
_exptl_crystal_F_000      1536.00
_reflns_d_resolution_high  0.8410
 
loop_
 _symmetry_equiv_pos_as_xyz
 'x, y, z'
 '-y+1/2, x+1/2, z+3/4'
 '-x, -y, z+1/2'
 'y+1/2, -x+1/2, z+1/4'
 'x+1/2, -y+1/2, -z+1/4'
 'y, x, -z'
 '-x+1/2, y+1/2, -z+3/4'
 '-y, -x, -z+1/2'
 
_cell_length_a     8.0163
_cell_length_b     8.0163
_cell_length_c    35.3103
_cell_angle_alpha  90.000
_cell_angle_beta   90.000
_cell_angle_gamma  90.000
 
_shelx_F_squared_multiplier     1.000
 
loop_
 _refln_index_h
 _refln_index_k
 _refln_index_l
 _refln_F_squared_calc
 _refln_F_squared_meas
 _refln_F_squared_sigma
 _refln_observed_status
   1   2   0     9402.30     9426.21    260.30 o
   2   2   0    10120.73     9498.36    388.95 o
   1   3   0    12844.84    12487.34    378.44 o
   2   3   0    45529.43    44096.24   1538.94 o
   3   3   0    10560.24    11031.06    472.97 o
   0   4   0    89992.52    85324.44   2707.11 o
   1   4   0    69412.88    67984.23   1935.83 o
   2   4   0    10834.51    10811.74    320.32 o
   3   4   0    34633.87    34404.14   1190.71 o
   4   4   0     7626.38     7251.65    432.05 o
   1   5   0      335.59      384.61     44.97 o
   2   5   0     2074.49     2213.88     82.62 o
   3   5   0     8721.93     8517.37    300.83 o
   4   5   0        6.14       95.62     77.71 o
   5   5   0     8165.44     8855.43    507.01 o
   0   6   0      193.83      271.30     57.07 o
   1   6   0       58.66       17.74     50.81 o
   2   6   0     6325.64     6359.70    185.87 o
   3   6   0     1536.54     1438.43    114.06 o
   4   6   0      140.49      236.79    101.76 o
   5   6   0     3249.32     3364.81    383.83 o
   6   6   0     5418.72     5716.66    369.92 o
   1   7   0      117.03      192.29     66.34 o
   2   7   0        3.83       18.39     65.57 o
   3   7   0      293.82      470.73     84.56 o
   4   7   0       45.74      -51.32    105.40 o
   5   7   0     3403.12     3473.49    275.58 o
   6   7   0     6296.54     6791.59    456.07 o
   0   8   0     2645.00     2654.16    171.53 o
   1   8   0      396.12      394.62     61.89 o
   2   8   0     6257.60     6158.23    204.63 o
   3   8   0     2961.77     2955.99    161.10 o
   4   8   0     2983.70     2882.81    192.73 o
   5   8   0       36.76      130.71    126.15 o
   1   9   0     2757.62     2636.54    169.04 o
   2   9   0      750.91      692.01     86.60 o
   3   9   0      147.00      276.02     73.48 o
   1   1   1     8447.94     8463.95    351.61 o
  -1   2   1     5326.41     5234.43    154.63 o
   0   2   1     4987.03     5169.04    144.92 o
   1   2   1     5155.72     4865.46    136.98 o
   2   2   1     6544.52     6476.88    200.99 o
  -2   3   1     3153.62     3139.39     98.24 o
  -1   3   1     5508.58     5405.35    173.29 o
   0   3   1     1336.36     1308.03     43.97 o
   1   3   1     6301.61     6335.70    174.49 o
   2   3   1     2579.17     2616.67     89.62 o
   3   3   1     6556.93     6812.20    217.61 o
  -3   4   1      758.72      821.51    175.01 o
  -2   4   1    45770.22    44461.02   1311.72 o
  -1   4   1    30954.00    30492.95    852.06 o
   0   4   1    15920.51    15880.89    394.92 o
   1   4   1    30120.50    29957.50    855.33 o
   2   4   1    44178.82    42871.04   1268.13 o
   3   4   1     1013.52     1008.76     64.85 o
   4   4   1     3963.17     3527.43    178.83 o
  -4   5   1    13082.01    13818.70    536.95 o
  -3   5   1    10751.30    10871.53    400.56 o
  -2   5   1     6719.36     6817.88    199.02 o
  -1   5   1    10693.76    10704.36    316.20 o
   0   5   1    14949.91    14976.16    369.66 o
   1   5   1    10716.54    10849.93    277.93 o
   2   5   1     7097.14     7091.60    211.42 o
   3   5   1    10511.88    10596.91    378.12 o
   4   5   1    12211.82    12141.77    556.43 o
   5   5   1    16596.83    17666.98    682.08 o
  -5   6   1     3374.02     3641.34    231.05 o
  -4   6   1     8614.98     8797.88    383.55 o
  -3   6   1     4160.75     4324.19    209.04 o
  -2   6   1    12536.18    12075.65    372.59 o
  -1   6   1     2256.95     2304.62     80.73 o
   0   6   1    14977.27    15095.47    376.95 o
   1   6   1     2512.34     2375.73     86.67 o
   2   6   1    12716.17    13141.12    366.29 o
   3   6   1     3528.12     3931.40    269.70 o
   4   6   1     8636.81     9182.88    950.34 o
   5   6   1     3411.27     3273.61    183.09 o
   6   6   1      267.53       80.27    145.86 o
  -6   7   1     4336.17     4226.05    227.97 o
  -5   7   1     8417.54     9012.34    416.72 o
  -4   7   1     2797.00     2886.05    391.72 o
  -3   7   1     3770.27     3743.71    365.56 o
  -2   7   1     7000.90     7149.52    304.40 o
  -1   7   1     6342.41     6236.43    180.56 o
   0   7   1     7013.27     7131.02    185.37 o
   1   7   1     6551.53     6588.68    180.50 o
   2   7   1     7242.05     7104.02    250.48 o
   3   7   1     3873.89     4187.79    212.51 o
   4   7   1     2789.26     2791.02    173.29 o
   5   7   1     8153.72     8095.21    379.05 o
   6   7   1     3770.88     3587.85    217.47 o
  -5   8   1     2182.26     2323.23    188.72 o
  -4   8   1     4134.15     3680.33    206.87 o
  -3   8   1     9670.27     9696.36    397.01 o
  -2   8   1     1704.93     1693.26     95.77 o
  -1   8   1    20583.29    21130.36    631.92 o
   0   8   1       11.52      -26.27     72.12 o
   1   8   1    20999.04    22115.17    665.26 o
   2   8   1     1407.81     1416.65     85.55 o
   3   8   1     8885.97     8904.86    400.98 o
   4   8   1     4344.02     4485.01    222.78 o
  -3   9   1     1041.86     1180.53     97.55 o
  -2   9   1        5.30        4.43     68.14 o
  -1   9   1     8933.35     8881.90    339.34 o
   0   9   1      605.85      486.67    112.16 o
   1   9   1     9476.10     9058.75    319.72 o
   2   9   1        4.70      102.93     64.24 o
   3   9   1      826.17      915.56    267.62 o
   0   1   2     1939.81     1728.78     66.60 o
   1   1   2     6741.35     6224.30    249.37 o
  -1   2   2    25202.50    25377.29    856.54 o
   0   2   2     2926.93     3082.21    109.87 o
   1   2   2    26726.92    25930.46    890.71 o
   2   2   2    38182.99    35177.14   1544.71 o
  -2   3   2    21739.38    21112.18    681.53 o
  -1   3   2    18987.71    18197.30    578.44 o
   0   3   2    16936.04    16879.74    476.22 o
   1   3   2    19069.92    19010.35    558.10 o
   2   3   2    21040.84    20424.09    696.15 o
   3   3   2     4563.35     4524.27    145.72 o
  -3   4   2     2005.71     2020.52     73.54 o
  -2   4   2    10742.05    10622.53    308.08 o
  -1   4   2    21320.33    20482.75    568.24 o
   0   4   2    54933.60    53730.66   1543.33 o
   1   4   2    21364.18    20752.86    569.05 o
   2   4   2    10047.55    10232.67    292.45 o
   3   4   2     2158.40     2057.62     90.62 o
   4   4   2     3137.32     3527.85    168.58 o
  -4   5   2    24125.40    25911.42   1110.64 o
  -3   5   2     1387.10     1460.95     74.63 o
  -2   5   2    11892.64    12243.32    358.81 o
  -1   5   2    15339.09    15208.62    444.96 o
   0   5   2      636.80      653.75     33.53 o
   1   5   2    15828.72    16779.83    486.19 o
   2   5   2    11907.57    12224.87    358.64 o
   3   5   2     1086.21     1281.17    118.04 o
   4   5   2    24669.05    25201.29   1071.77 o
   5   5   2      125.86      110.88     87.49 o
  -5   6   2    29739.05    31169.75   1638.64 o
  -4   6   2     4195.48     4106.36    205.64 o
  -3   6   2    16384.82    17156.20    704.21 o
  -2   6   2    15962.46    16482.18    487.57 o
  -1   6   2     2297.19     2394.70     86.26 o
   0   6   2    12670.07    12719.06    319.18 o
   1   6   2     2346.41     2613.51    143.30 o
   2   6   2    16718.60    17414.14    487.53 o
   3   6   2    16467.56    16317.75    692.82 o
   4   6   2     3748.33     4022.01    212.82 o
   5   6   2    28799.22    29040.46   1186.97 o
   6   6   2       30.97       15.26    213.62 o
  -6   7   2     8079.97     8482.80    570.24 o
  -5   7   2      483.37      345.68    104.85 o
  -4   7   2     1629.82     1793.46    194.42 o
  -3   7   2     9957.96    10171.98    485.73 o
  -2   7   2     8700.06     8833.47    308.97 o
  -1   7   2     5851.31     5639.58    160.77 o
   0   7   2      552.98      539.04     51.13 o
   1   7   2     5563.49     5434.29    158.12 o
   2   7   2     8306.67     8359.30    299.00 o
   3   7   2    10314.96    10754.03    432.21 o
   4   7   2     1794.10     1752.13    155.99 o
   5   7   2      464.94      424.22    138.59 o
   6   7   2     8192.66     8047.99    423.24 o
  -5   8   2       75.27      123.68    105.95 o
  -4   8   2      355.50      299.27    104.62 o
  -3   8   2      153.24      300.71    104.49 o
  -2   8   2    13854.58    14103.01    422.94 o
  -1   8   2      548.40      609.42     64.05 o
   0   8   2     9664.43     9844.81    299.86 o
   1   8   2      759.54      784.72     97.01 o
   2   8   2    14206.61    13488.59    486.10 o
   3   8   2      326.87      278.53    121.80 o
   4   8   2      595.08      637.68    221.03 o
   5   8   2       55.08       13.50    126.88 o
  -3   9   2     4248.57     3957.72    188.33 o
  -2   9   2     2646.75     2437.34    125.55 o
  -1   9   2     4488.53     4391.94    193.60 o
   0   9   2     1231.53     1100.02    125.77 o
   1   9   2     4645.36     4502.31    197.02 o
   2   9   2     2339.77     2327.61    126.55 o
   3   9   2     4134.29     3765.74    229.86 o
   0   1   3    26006.63    24590.21    776.58 o
  -1   2   3    54430.71    52273.59   1749.95 o
   0   2   3    55443.17    51871.40   1696.64 o
   1   2   3    54244.62    51756.14   1844.04 o
   2   2   3     4229.85     4562.20    204.31 o
  -2   3   3    16262.81    16026.81    435.63 o
  -1   3   3     1707.55     1732.88     51.88 o
   0   3   3    21794.80    20825.18    692.62 o
   1   3   3     1370.63     1438.76     84.09 o
   2   3   3    15852.70    15782.37    505.09 o
   3   3   3    47681.37    45551.39   1311.89 o
  -3   4   3      917.00      967.20     49.84 o
  -2   4   3     6587.45     6409.94    260.66 o
  -1   4   3    42092.70    41200.52   1202.63 o
   0   4   3     3290.10     3092.43     89.20 o
   1   4   3    43251.27    44046.22   1204.85 o
   2   4   3     7937.98     7570.75    244.20 o
   3   4   3      666.50      731.83     57.19 o
   4   4   3     1469.85     1566.10    123.11 o
  -4   5   3     4110.80     3921.08    194.01 o
  -3   5   3     9077.32     9002.89    387.74 o
  -2   5   3     2116.96     2232.04     82.15 o
  -1   5   3    15846.74    15065.65    443.93 o
   0   5   3     4202.57     4141.12    109.37 o
   1   5   3    15507.29    15267.78    453.30 o
   2   5   3     2145.58     2286.52     85.81 o
   3   5   3     9311.64     9525.47    406.94 o
   4   5   3     4367.10     4559.18    212.71 o
   5   5   3    10255.56    11010.22    569.73 o
  -5   6   3      959.88     1015.66    233.78 o
  -4   6   3     9111.02     8980.46    376.33 o
  -3   6   3    27375.08    28315.69   1205.54 o
  -2   6   3     3210.32     3222.53    108.21 o
  -1   6   3    11973.37    11939.01    314.84 o
   0   6   3    15909.33    15948.54    386.18 o
   1   6   3    12328.93    12631.89    327.63 o
   2   6   3     3115.14     3342.05    117.22 o
   3   6   3    28075.73    28846.48   1194.02 o
   4   6   3     8582.38     8646.11    379.04 o
   5   6   3      842.92      656.89    241.29 o
   6   6   3     2814.61     2912.90    174.24 o
  -6   7   3      432.36      367.63    114.72 o
  -5   7   3     1273.70     1118.26    159.97 o
  -4   7   3     5860.98     6261.88    290.57 o
  -3   7   3     7637.91     7654.72    651.49 o
  -2   7   3     1719.22     1726.26    110.07 o
  -1   7   3     5093.11     5138.08    153.42 o
   0   7   3       34.61       29.17     32.31 o
   1   7   3     4960.32     4912.96    151.05 o
   2   7   3     1694.54     1860.25    112.23 o
   3   7   3     8473.32     8553.40    334.56 o
   4   7   3     6283.63     6345.79    564.21 o
   5   7   3     1067.45      897.49    155.63 o
   6   7   3      444.86      215.35    128.68 o
  -5   8   3        5.17       40.63    124.27 o
  -4   8   3      853.12      780.13    107.08 o
  -3   8   3    12045.49    11823.10    920.67 o
  -2   8   3     1849.92     1733.68     96.47 o
  -1   8   3    17903.83    18165.44    544.69 o
   0   8   3      146.63      167.96     68.05 o
   1   8   3    17262.50    17655.09    549.18 o
   2   8   3     1886.99     1820.26     94.59 o
   3   8   3    13130.19    12808.11    544.56 o
   4   8   3      844.00      825.75    191.67 o
   5   8   3        5.25      141.78    125.81 o
  -3   9   3      965.03      737.27     88.73 o
  -2   9   3      259.24      327.50     68.90 o
  -1   9   3     7856.35     7495.58    286.24 o
   0   9   3      105.91      148.37    140.04 o
   1   9   3     7953.37     8184.38    294.19 o
   2   9   3      220.26      245.31     67.98 o
   0   1   4       66.09       85.40      8.40 o
   1   1   4     7789.99     7786.34    236.43 o
  -1   2   4    12565.81    12578.37    417.44 o
   0   2   4     3156.83     3183.19    127.88 o
   1   2   4    11629.47    11120.25    369.64 o
   2   2   4     6143.73     6005.27    208.71 o
  -2   3   4    19935.03    19733.39    640.43 o
  -1   3   4     4897.79     4665.62    170.76 o
   0   3   4    22079.29    22316.82    745.13 o
   1   3   4     5490.98     5226.29    176.66 o
   2   3   4    19566.31    18870.14    687.04 o
   3   3   4     1936.47     1748.80     86.88 o
  -3   4   4    40102.34    40091.48   1157.35 o
  -2   4   4    22171.19    21606.79    643.15 o
  -1   4   4    28900.73    27251.09    820.47 o
   0   4   4    14552.08    14744.42    450.35 o
   1   4   4    29577.18    29425.63    834.81 o
   2   4   4    23886.23    24524.87    760.79 o
   3   4   4    37790.67    38027.52   1358.62 o
   4   4   4      266.67      288.38     81.66 o
  -4   5   4      668.89      684.37     90.25 o
  -3   5   4     8898.16     9164.10    382.59 o
  -2   5   4    10279.15    10151.02    283.63 o
  -1   5   4     1779.32     1657.39     58.45 o
   0   5   4     1501.10     1440.72     50.14 o
   1   5   4     2339.26     2075.91    153.98 o
   2   5   4     8822.14     8970.96    277.50 o
   3   5   4     9280.24     9785.87    412.98 o
   4   5   4      561.94      422.94     96.72 o
   5   5   4     1353.53     1661.84    178.78 o
  -5   6   4     4783.65     4863.01    336.83 o
  -4   6   4     3952.56     3874.95    244.51 o
  -3   6   4     2611.23     2658.24    188.67 o
  -2   6   4     7001.55     6629.85    203.88 o
  -1   6   4     8375.38     8439.98    234.62 o
   0   6   4      740.07      747.92     44.55 o
   1   6   4     7969.97     8330.40    228.02 o
   2   6   4     7583.78     7448.60    213.99 o
   3   6   4     2413.01     2522.62    141.21 o
   4   6   4     3718.39     4098.64    361.81 o
   5   6   4     4944.35     4537.72    234.10 o
   6   6   4     1888.14     2104.03    268.47 o
  -6   7   4     2788.90     2840.99    362.75 o
  -5   7   4    18741.75    20073.05    792.68 o
  -4   7   4     2229.35     2220.13    159.53 o
  -2   7   4      225.14      363.54     64.38 o
  -1   7   4    20838.51    20772.52    550.96 o
   0   7   4     9378.28     9604.36    238.65 o
   1   7   4    20468.61    21113.51    540.59 o
   2   7   4      250.68      253.18     74.73 o
   3   7   4     2136.66     2070.91    179.56 o
   4   7   4     2534.57     2622.85    161.47 o
   5   7   4    18068.46    18625.29    802.13 o
   6   7   4     2578.54     2633.63    185.43 o
  -5   8   4      571.66      553.86    190.39 o
  -4   8   4      616.47      568.19    163.92 o
  -3   8   4    16735.60    16181.93    979.32 o
  -2   8   4     3350.97     3251.76    126.81 o
  -1   8   4    29557.76    29599.19    897.80 o
   0   8   4      489.72      680.45     82.98 o
   1   8   4    28527.77    28861.92    858.11 o
   2   8   4     2818.41     2660.59    133.12 o
   3   8   4    17158.07    16595.99    764.87 o
   4   8   4      540.35      779.57    114.58 o
   5   8   4      453.53      380.98    107.78 o
  -3   9   4     2402.14     2319.74    296.65 o
  -2   9   4      132.85       83.12     57.82 o
  -1   9   4      582.27      556.86     94.28 o
   0   9   4      290.75      382.59    158.22 o
   1   9   4      620.59      568.12    103.21 o
   2   9   4      125.22      210.05     74.38 o
   3   9   4     2180.87     1956.42    225.87 o
   0   1   5     6671.73     6125.83    151.60 o
   1   1   5     6264.81     6122.60    171.33 o
  -1   2   5    62219.17    59702.17   2006.56 o
   0   2   5    35068.02    33641.16   1046.48 o
   1   2   5    62227.16    58469.82   2521.95 o
   2   2   5      116.57      136.62     41.31 o
  -2   3   5    11378.97    12144.43    388.60 o
  -1   3   5    29729.77    29729.96    964.43 o
   0   3   5      337.22      311.80     38.53 o
   1   3   5    31194.29    31277.76   1039.32 o
   2   3   5    10391.09    10543.37    438.65 o
   3   3   5    27693.40    27308.29    824.01 o
  -3   4   5    12186.63    12376.31    394.32 o
  -2   4   5    58701.33    57983.31   1697.88 o
  -1   4   5     4884.36     4814.13    349.80 o
   0   4   5      175.41      114.20     51.09 o
   1   4   5     3629.87     3802.28    208.63 o
   2   4   5    58247.43    57348.45   2317.18 o
   3   4   5    13613.44    13586.65    369.16 o
   4   4   5     5836.23     5866.45    246.62 o
  -4   5   5     7874.10     8293.77    329.95 o
  -3   5   5     4040.95     3801.41    197.10 o
  -2   5   5    10239.03    10085.77    297.13 o
  -1   5   5     4857.76     4862.43    110.60 o
   0   5   5     6172.39     6258.12    152.68 o
   1   5   5     3974.99     4097.42    129.97 o
   2   5   5    10118.92    10411.10    350.47 o
   3   5   5     4585.98     4909.02    218.44 o
   4   5   5     6992.38     6872.56    307.60 o
   5   5   5     8524.29     9437.64    407.31 o
  -5   6   5     7379.55     7725.18    324.25 o
  -4   6   5     9937.01     9118.85    395.08 o
  -3   6   5     9998.18    10726.85    588.54 o
  -2   6   5    20094.04    20156.82    583.88 o
  -1   6   5     8232.48     8305.74    209.70 o
   0   6   5      267.22      227.73     42.27 o
   1   6   5     8331.77     8300.02    222.38 o
   2   6   5    19844.74    20325.07    695.83 o
   3   6   5    10417.54    10588.00    429.87 o
   4   6   5     9421.01     9234.43    442.69 o
   5   6   5     6712.48     6713.62    312.03 o
   6   6   5       13.34     -103.79    103.79 o
  -6   7   5     4317.85     4401.66    233.54 o
  -5   7   5    16624.59    17555.55    735.86 o
  -4   7   5     1276.95     1139.91    131.08 o
  -3   7   5     2429.64     2458.70    133.22 o
  -2   7   5     3027.37     2951.10    108.91 o
  -1   7   5    10411.13    10925.03    297.86 o
   0   7   5    18197.59    18799.43    457.73 o
   1   7   5     9174.23     9323.54    276.15 o
   2   7   5     3060.84     3077.64    128.89 o
   3   7   5     2832.60     3179.10    175.11 o
   4   7   5     1327.89     1072.85    120.59 o
   5   7   5    15195.86    15378.09    694.92 o
   6   7   5     3966.75     4321.80    246.60 o
  -5   8   5     6149.23     5717.72    407.57 o
  -4   8   5     7185.04     7135.76    332.17 o
  -3   8   5     6117.81     5967.64    231.48 o
  -2   8   5     5059.18     5190.30    199.07 o
  -1   8   5     3147.52     3344.28    138.20 o
   0   8   5       36.71      143.89     74.43 o
   1   8   5     2924.57     2813.15    121.82 o
   2   8   5     4851.86     4693.56    189.36 o
   3   8   5     6270.49     6680.51    311.29 o
   4   8   5     7231.88     7139.90    337.10 o
   5   8   5     5753.52     6005.01    330.05 o
  -2   9   5      893.14      981.60     85.85 o
  -1   9   5     2910.01     3009.52    168.95 o
   0   9   5      830.46      812.72    135.89 o
   1   9   5     2595.31     2768.88    148.83 o
   2   9   5      968.45      974.01     89.03 o
   1   1   6    16024.06    15793.59    401.28 o
  -1   2   6     8945.52     8645.26    261.35 o
   0   2   6     1226.83     1270.68     45.34 o
   1   2   6     8321.29     8350.44    340.92 o
   2   2   6    70007.07    63561.36   3056.53 o
  -2   3   6     8347.39     8380.56    287.59 o
  -1   3   6      732.40      710.34     58.66 o
   0   3   6    71516.56    68100.41   2174.33 o
   1   3   6      664.78      675.30     38.90 o
   2   3   6     7892.44     8223.51    355.67 o
   3   3   6    19682.96    18264.48    650.98 o
  -3   4   6     3517.28     3363.12    114.36 o
  -2   4   6     2012.59     1903.26     66.93 o
  -1   4   6     4798.57     4587.09    154.18 o
   0   4   6     4444.19     4141.14    121.88 o
   1   4   6     4424.65     4446.24    170.51 o
   3   4   6     3441.18     3306.84    113.25 o
   4   4   6    16250.02    16310.14    698.27 o
  -4   5   6     1602.66     1514.04    162.89 o
  -3   5   6     6145.61     6288.71    361.16 o
  -2   5   6    10007.57     9714.64    299.72 o
  -1   5   6     4676.98     4439.14    125.41 o
   0   5   6     5431.29     5623.78    138.22 o
   1   5   6     4922.31     5164.36    145.10 o
   2   5   6    11000.34    11719.87    371.08 o
   3   5   6     6218.16     6217.48    269.99 o
   4   5   6     1467.46     1412.85    238.85 o
   5   5   6      475.96      452.21    107.66 o
  -5   6   6    10617.53    10926.35    426.15 o
  -4   6   6     3333.19     3343.29    233.39 o
  -3   6   6     3859.41     3815.30    155.72 o
  -2   6   6    40717.27    40661.35   1206.10 o
  -1   6   6     8916.78     8897.49    245.67 o
   0   6   6     5941.10     6079.44    149.23 o
   1   6   6     8584.66     8721.19    241.29 o
   2   6   6    41360.43    42616.92   1418.02 o
   3   6   6     4457.66     4742.85    291.40 o
   4   6   6     2833.21     2845.72    163.66 o
   5   6   6     9779.51     9449.24    565.15 o
   6   6   6      263.83      197.73    120.89 o
  -6   7   6     4887.47     4690.26    463.04 o
  -5   7   6     1037.93      867.12    172.80 o
  -4   7   6      699.62      761.29    239.82 o
  -3   7   6    19755.10    21028.46   1039.35 o
  -2   7   6     3164.00     3501.50    160.45 o
  -1   7   6    17179.07    17190.81    442.31 o
   0   7   6        7.39       40.32     32.71 o
   1   7   6    16317.90    16655.93    510.73 o
   2   7   6     3555.10     3846.69    147.24 o
   3   7   6    20912.11    21114.86    822.32 o
   4   7   6      797.96      715.69    103.39 o
   5   7   6     1024.16     1070.30    159.82 o
   6   7   6     4931.82     4612.50    370.71 o
  -5   8   6     1243.95     1239.04    149.83 o
  -4   8   6     5384.91     5363.92    302.90 o
  -3   8   6     4694.26     4568.30    179.01 o
  -2   8   6     1858.94     2092.72    206.01 o
  -1   8   6     2351.74     2278.38    105.08 o
   0   8   6      340.86      310.32     83.52 o
   1   8   6     2363.41     2438.04    101.35 o
   2   8   6     2013.27     2257.27    170.67 o
   3   8   6     4942.38     5264.03    496.29 o
   4   8   6     5895.93     6001.84    514.86 o
   5   8   6     1186.67     1022.16    190.90 o
  -2   9   6     5406.30     5208.60    205.09 o
  -1   9   6      837.62      747.98    138.58 o
   0   9   6     4234.62     4407.15    249.04 o
   1   9   6      708.42      696.02    114.69 o
   2   9   6     4881.46     5313.39    230.93 o
   0   1   7    28957.49    27354.32    694.42 o
   1   1   7      125.09      161.74     16.84 o
  -1   2   7    72345.59    70419.55   2830.41 o
   1   2   7    75163.27    71696.87   2945.67 o
   2   2   7    44701.64    41771.88   1408.14 o
  -2   3   7    10474.41    10120.26    357.96 o
  -1   3   7    18298.60    17845.51    556.59 o
   0   3   7    33566.80    33127.73    974.27 o
   1   3   7    18940.82    19467.96    667.43 o
   2   3   7    10804.51    10644.85    715.30 o
   3   3   7    30339.15    29733.43   1090.79 o
  -3   4   7      811.32      748.31     87.72 o
  -2   4   7    26842.04    27210.32    904.48 o
  -1   4   7    18765.62    18501.25    511.83 o
   0   4   7      841.00      909.38     57.71 o
   1   4   7    17322.38    16998.58    756.45 o
   2   4   7    28540.28    29001.28   1515.16 o
   3   4   7      744.51      775.02     60.86 o
   4   4   7     3550.61     3704.03    180.18 o
  -4   5   7     9910.43     9753.48    738.52 o
  -3   5   7     5874.46     5842.09    261.42 o
  -2   5   7     8169.25     8302.16    241.56 o
  -1   5   7     4737.88     4876.18    163.55 o
   0   5   7      139.74      137.43     33.68 o
   1   5   7     4306.55     4534.96    212.40 o
   2   5   7     8373.41     8795.27    766.41 o
   3   5   7     5372.19     5466.55    264.09 o
   4   5   7     9127.20     8759.02    389.32 o
   5   5   7     6558.86     6269.91    292.19 o
  -5   6   7     3688.70     4127.43    200.40 o
  -4   6   7     6588.90     6490.69    560.52 o
  -3   6   7    10168.53    10858.92    455.24 o
  -2   6   7     2312.81     2275.30    108.09 o
  -1   6   7     7115.14     7044.45    167.84 o
   0   6   7    14063.67    14443.88    334.29 o
   1   6   7     6574.61     6713.77    201.32 o
   2   6   7     2801.94     2732.21    139.56 o
   3   6   7    10443.68    10635.31    456.02 o
   4   6   7     6262.49     6428.74    317.95 o
   5   6   7     3277.31     3596.00    219.88 o
   6   6   7      380.54      348.02    227.31 o
  -6   7   7      946.17     1170.09    147.85 o
  -5   7   7    10672.62    10654.35    528.10 o
  -4   7   7     4498.46     4960.29    262.15 o
  -3   7   7      401.80      431.69     86.77 o
  -2   7   7      288.33      299.95     55.27 o
  -1   7   7     2168.27     2033.19     90.56 o
   0   7   7      327.05      408.97     50.65 o
   1   7   7     1662.07     1565.85     83.47 o
   2   7   7      236.01      268.28     70.73 o
   3   7   7      391.84      273.97     83.63 o
   4   7   7     4993.59     5044.92    238.22 o
   5   7   7    10710.28    10553.83    455.47 o
   6   7   7      705.18      954.75    144.44 o
  -4   8   7     4759.27     4551.83    241.17 o
  -3   8   7     1262.99     1088.46    128.00 o
  -2   8   7     2696.44     2519.83    110.84 o
  -1   8   7       38.82       -5.83     66.57 o
   0   8   7       96.13      258.84    114.05 o
   1   8   7       14.15       95.33     56.61 o
   2   8   7     2602.12     2606.67    147.81 o
   3   8   7     1340.85     1177.36    192.59 o
   4   8   7     4797.46     4915.76    306.26 o
  -2   9   7       54.97       67.46     71.87 o
  -1   9   7     1023.52      777.93    117.55 o
   0   9   7      237.76       76.78    158.79 o
   1   9   7      939.45      900.36    139.15 o
   2   9   7       98.31      149.83     76.40 o
   0   0   8    12219.98    13096.03    844.49 o
   0   1   8      419.51      470.09     27.13 o
  -1   2   8    38578.76    35779.01    911.62 o
   0   2   8      406.67      408.23     36.00 o
   1   2   8    37562.30    36681.33   1649.60 o
   2   2   8     1197.53     1264.07     73.21 o
  -2   3   8     6906.71     6860.28    194.91 o
  -1   3   8     4388.34     4445.79    116.86 o
   0   3   8    11865.21    12142.31    379.51 o
   1   3   8     3832.02     3873.40    152.97 o
   2   3   8     5393.09     5664.10    307.54 o
   3   3   8    12835.55    12252.12    487.45 o
  -3   4   8    24991.46    23966.77   1056.46 o
  -2   4   8    14238.89    13974.85    469.92 o
  -1   4   8    18098.12    17480.91    465.71 o
   0   4   8    25685.70    25507.38    787.99 o
   1   4   8    18251.87    17807.93    575.99 o
   2   4   8    15451.32    15550.98    647.84 o
   3   4   8    24039.88    23890.30    887.83 o
   4   4   8    26986.67    26999.83   1180.82 o
  -4   5   8      702.87      777.94    102.74 o
  -3   5   8     5835.64     5947.99    189.50 o
  -2   5   8     8518.59     8491.75    234.73 o
  -1   5   8     8471.79     8418.09    232.61 o
   0   5   8    10612.22    10880.73    324.03 o
   1   5   8     8243.27     8349.22    291.61 o
   2   5   8     7296.92     7378.06    512.80 o
   3   5   8     6081.75     6247.48    271.22 o
   4   5   8      935.61      665.68    138.83 o
   5   5   8    16723.05    16610.52    684.78 o
  -5   6   8     2824.52     2983.36    218.40 o
  -4   6   8    13398.73    14640.15    597.20 o
  -3   6   8     2679.37     2644.10    124.65 o
  -2   6   8     2864.05     2790.75    105.66 o
  -1   6   8    21266.19    21503.67    499.11 o
   0   6   8     1760.80     1922.18     66.46 o
   1   6   8    19634.57    19761.83    543.10 o
   2   6   8     2612.85     2438.28    114.76 o
   3   6   8     2848.09     2921.52    150.69 o
   4   6   8    12938.79    13848.12    977.23 o
   5   6   8     2978.31     3103.19    184.47 o
   6   6   8      621.00      410.90    155.37 o
  -6   7   8      790.91      936.20    158.40 o
  -5   7   8    20531.86    20554.48    847.87 o
  -4   7   8     2400.87     2415.02    167.98 o
  -3   7   8      605.40      630.40     76.00 o
  -2   7   8     1274.53     1367.90    105.97 o
  -1   7   8    13262.10    13367.72    378.37 o
   0   7   8    10196.56    10115.08    251.71 o
   1   7   8    12912.22    12999.16    360.53 o
   2   7   8     1120.76     1133.23    166.41 o
   3   7   8      771.81      601.27    143.74 o
   4   7   8     2323.96     2558.60    180.59 o
   5   7   8    19397.50    18871.65    852.51 o
   6   7   8      510.36      613.28    163.41 o
  -4   8   8     1000.05     1046.43    126.06 o
  -3   8   8    12556.52    11781.80    348.39 o
  -2   8   8     1178.06     1198.37     83.20 o
  -1   8   8    28417.75    28771.86    876.61 o
   0   8   8       59.34       45.13     68.86 o
   1   8   8    27526.74    27632.36    840.27 o
   2   8   8     1011.76     1120.52     97.00 o
   3   8   8    12641.87    12356.30   1301.39 o
   4   8   8     1073.49      939.78    249.32 o
  -2   9   8      419.46      442.93    100.33 o
  -1   9   8     1165.81     1158.44    151.38 o
   0   9   8     5582.25     6084.90    292.63 o
   1   9   8     1500.35     1553.57    112.86 o
   2   9   8      380.30      559.20     93.82 o
   0   1   9    45431.43    44952.98   1155.00 o
   1   1   9     1849.15     1861.71     55.68 o
  -1   2   9    22237.71    21701.26    585.46 o
   0   2   9     6715.14     6467.81    216.74 o
   1   2   9    20449.59    19921.39    813.32 o
   2   2   9     6594.05     6301.02    193.72 o
  -2   3   9      174.01      151.70     27.82 o
  -1   3   9     3312.88     3052.98     89.18 o
   0   3   9     4800.49     4720.58    154.84 o
   1   3   9     3447.71     3398.03    130.37 o
   2   3   9      180.05      153.11     42.08 o
   3   3   9    33548.48    31246.85   1216.64 o
  -3   4   9    25701.33    25139.75   1107.00 o
  -2   4   9     8894.11     9093.82    309.67 o
  -1   4   9     3585.86     3512.19    121.36 o
   0   4   9     8857.01     9343.98    282.04 o
   1   4   9     3465.96     3513.03    130.91 o
   2   4   9     9013.23     8703.44    395.33 o
   3   4   9    26858.39    26966.63   1167.43 o
   4   4   9       66.47        4.45     99.23 o
  -4   5   9    15272.97    15432.20    617.01 o
  -3   5   9     7884.48     8448.24    517.63 o
  -2   5   9     1660.36     1711.35     64.93 o
  -1   5   9    10193.97    10799.04    291.29 o
   0   5   9    35098.38    35095.20    984.57 o
   1   5   9     9947.00    10101.75    371.15 o
   2   5   9     1728.03     1846.82    186.84 o
   3   5   9     9397.62     9372.17    405.03 o
   4   5   9    16075.02    15589.57    640.41 o
   5   5   9       14.52      139.12    125.01 o
  -5   6   9     2016.40     1957.71    142.74 o
  -4   6   9     2484.57     2843.22    166.82 o
  -3   6   9    24447.34    24493.04    836.49 o
  -2   6   9     7478.15     7608.96    200.78 o
  -1   6   9    12793.83    12581.49    315.48 o
   0   6   9    34859.91    34981.61    864.35 o
   1   6   9    12265.71    12619.16    332.72 o
   2   6   9     6961.13     6949.83    269.80 o
   3   6   9    24936.27    25380.77   1006.42 o
   4   6   9     2300.62     2604.65    163.72 o
   5   6   9     2116.18     1979.96    157.81 o
   6   6   9     1791.27     1956.98    150.63 o
  -6   7   9     4249.21     4728.83    419.28 o
  -5   7   9     2165.28     2344.52    172.90 o
  -4   7   9     6743.92     7535.07    362.50 o
  -3   7   9     2422.95     2320.92    136.32 o
  -2   7   9     2728.19     2859.56    124.72 o
  -1   7   9        0.84       29.92     30.57 o
   0   7   9     5997.63     6076.90    163.47 o
   1   7   9        7.89       20.95     36.28 o
   2   7   9     2584.81     2716.29    156.70 o
   3   7   9     2712.04     2706.28    218.52 o
   4   7   9     7211.99     6729.08    308.98 o
   5   7   9     2068.02     2312.80    174.53 o
   6   7   9     4672.11     4835.86    512.44 o
  -4   8   9      961.46      844.59    125.44 o
  -3   8   9    12983.54    12396.37    600.29 o
  -2   8   9      616.16      544.06     72.42 o
  -1   8   9     1170.90     1375.30     91.48 o
   0   8   9       54.85      105.96     83.16 o
   1   8   9     1394.00     1573.35     97.37 o
   2   8   9      689.35      641.80    119.78 o
   3   8   9    14088.53    13965.66    695.28 o
   4   8   9      961.65      795.82    111.94 o
  -2   9   9      824.79      855.41     82.77 o
  -1   9   9     9164.15     9074.43    624.73 o
   0   9   9     2078.41     2167.72    165.31 o
   1   9   9     9180.14     8831.26    311.11 o
   2   9   9      985.01      994.44     91.63 o
   0   1  10    22770.65    22372.06    608.09 o
   1   1  10      313.17      344.07     17.10 o
  -1   2  10   106374.31    99663.09   3898.58 o
   0   2  10    12940.18    12739.00    364.58 o
   1   2  10   101560.09    97053.54   4016.46 o
   2   2  10     1146.35     1097.54     50.41 o
  -2   3  10      334.64      356.50     36.81 o
  -1   3  10    20705.75    19926.11    503.64 o
   0   3  10    14080.86    14007.87    476.25 o
   1   3  10    20012.18    19648.30    658.73 o
   3   3  10     5576.29     5813.78    216.08 o
  -3   4  10     1344.20     1164.28     65.08 o
  -2   4  10      799.79      763.64     43.54 o
  -1   4  10     6940.03     6889.56    186.21 o
   0   4  10     1916.97     1964.16    241.57 o
   1   4  10     7175.49     7251.78    300.31 o
   3   4  10     1237.38     1379.30     89.54 o
   4   4  10    22393.26    22283.42   1222.02 o
  -4   5  10     8895.28     9429.93    384.12 o
  -3   5  10    19044.59    18302.20   1084.14 o
  -2   5  10     3133.91     3130.66    101.78 o
  -1   5  10    36083.92    35675.94    948.71 o
   0   5  10     3383.83     3554.55    158.02 o
   1   5  10    36011.89    36354.06   1162.43 o
   2   5  10     3286.60     3432.02    227.18 o
   3   5  10    20822.27    20608.92   1099.11 o
   4   5  10     8905.28     9028.29    714.45 o
   5   5  10     1948.72     1991.69    151.20 o
  -5   6  10     3139.62     3251.94    349.42 o
  -4   6  10     1765.62     2106.78    149.87 o
  -3   6  10      144.01      155.04    105.67 o
  -2   6  10    15000.92    15300.04    399.02 o
  -1   6  10    20076.85    20293.48    516.44 o
   0   6  10      982.36     1039.94     59.53 o
   1   6  10    20132.85    20712.78    669.39 o
   2   6  10    14872.84    14605.09    519.23 o
   3   6  10      525.01      529.71     85.05 o
   4   6  10     1936.80     1839.82    143.97 o
   5   6  10     2866.43     2782.85    170.58 o
   6   6  10        6.24      130.95    126.02 o
  -6   7  10     5878.07     5323.13    315.42 o
  -5   7  10     1227.38     1148.64    129.02 o
  -4   7  10      771.49      882.83    223.58 o
  -3   7  10     2356.71     2383.97    117.29 o
  -2   7  10     2268.98     2190.59     95.79 o
  -1   7  10     6366.71     6386.83    168.51 o
   0   7  10        3.92      100.14     38.91 o
   1   7  10     5926.39     6093.44    173.74 o
   2   7  10     2868.92     2758.88    202.43 o
   3   7  10     2851.82     2869.13    152.93 o
   4   7  10      793.58      896.87    112.24 o
   5   7  10     1258.18     1169.03    129.99 o
   6   7  10     6154.75     6294.57    551.62 o
  -4   8  10     9587.07     9380.23    362.90 o
  -3   8  10     5134.47     5210.67    189.50 o
  -2   8  10     1060.65     1016.78     74.12 o
  -1   8  10     4279.27     4363.93    156.19 o
   0   8  10     7469.45     7286.46    211.22 o
   1   8  10     4197.38     4116.94    182.52 o
   2   8  10     1138.22     1341.26    114.17 o
   3   8  10     5491.26     5364.91    270.72 o
   4   8  10    10017.36    10441.70    508.33 o
  -2   9  10     1231.49     1210.27     91.08 o
  -1   9  10     2218.74     1950.84    168.75 o
   0   9  10     2883.26     3163.51    209.25 o
   1   9  10     2049.15     2107.54    183.27 o
   2   9  10     1073.14     1060.37    100.34 o
   0   1  11        1.17       23.86     27.57 o
   1   1  11      804.07      873.54     30.87 o
  -1   2  11     9928.82     9793.43    264.57 o
   0   2  11    55160.89    55066.96   1802.40 o
   1   2  11    10498.02    10711.44    374.98 o
   2   2  11    72999.23    71774.52   2539.81 o
  -2   3  11     9167.80     8817.66    256.77 o
  -1   3  11     6573.09     6331.74    170.11 o
   0   3  11     3074.46     2982.70    102.73 o
   1   3  11     6239.64     5926.82    225.80 o
   2   3  11     8958.35     9172.87    400.89 o
   3   3  11        7.91       -4.88     87.75 o
  -3   4  11     8148.91     7933.82    293.10 o
  -2   4  11     2505.77     2340.25     77.71 o
  -1   4  11    24883.29    24752.44    620.55 o
   0   4  11    18922.67    18901.73    606.20 o
   1   4  11    23071.12    22198.51    942.78 o
   2   4  11     2475.43     2534.12    144.74 o
   3   4  11     8664.61     8865.81    358.19 o
   4   4  11     1047.39     1122.04    134.67 o
  -4   5  11    19223.62    18730.34   1096.91 o
  -3   5  11      882.37      652.74     87.23 o
  -2   5  11     2673.82     2819.98     94.33 o
  -1   5  11     9012.03     8901.86    238.57 o
   0   5  11    13505.33    13591.21    432.88 o
   1   5  11     8527.89     8875.26    395.07 o
   2   5  11     2408.05     2886.92    213.24 o
   4   5  11    18012.94    16898.78    988.37 o
   5   5  11    17774.57    18248.01    783.46 o
  -5   6  11     1299.76     1207.92    139.08 o
  -4   6  11     5197.23     4979.88    319.85 o
  -3   6  11    15302.03    15082.36    489.27 o
  -2   6  11     2122.43     2156.79     78.22 o
  -1   6  11    17141.26    17115.46    479.31 o
   0   6  11    27862.82    29058.31    862.60 o
   1   6  11    16493.70    16917.04    569.73 o
   2   6  11     2226.24     2544.53    200.93 o
   3   6  11    15213.51    14877.38    596.45 o
   4   6  11     4604.25     4464.22    233.67 o
   5   6  11     1216.55     1201.31    156.96 o
   6   6  11     3346.35     3878.03    232.36 o
  -5   7  11     3056.22     3199.30    196.21 o
  -4   7  11     3500.88     3356.79    183.34 o
  -3   7  11     9378.80     9284.74    322.96 o
  -2   7  11     4072.28     4218.03    146.44 o
  -1   7  11      925.12      970.25     49.30 o
   0   7  11      330.37      330.93     43.97 o
   1   7  11      760.51      834.98     52.14 o
   2   7  11     4083.49     4261.32    204.04 o
   3   7  11     8202.98     7800.58    387.63 o
   4   7  11     3256.97     3204.91    204.00 o
   5   7  11     2882.19     2995.53    279.63 o
  -4   8  11     2371.53     2419.95    179.46 o
  -3   8  11     8418.84     8380.21    260.65 o
  -2   8  11       23.91       -4.57     59.82 o
  -1   8  11     8061.95     8193.34    263.66 o
   0   8  11       92.10      172.36     83.97 o
   1   8  11     7852.91     7919.38    252.11 o
   2   8  11       31.73      130.71     83.14 o
   3   8  11     7843.56     7534.70    377.46 o
   4   8  11     2129.59     2146.64    154.31 o
  -1   9  11    15584.31    15531.71    569.70 o
   0   9  11     1622.04     1940.75    161.45 o
   1   9  11    15045.67    14927.34    534.84 o
   0   0  12   300297.66   271679.56  14961.68 o
   0   1  12     8229.58     7965.61    211.71 o
   1   1  12     3569.72     3581.93    109.54 o
  -1   2  12    21510.07    21600.30    637.53 o
   0   2  12     9331.81     9633.52    278.40 o
   1   2  12    22750.70    23414.57    764.48 o
   2   2  12    10495.57    10610.76    355.55 o
  -2   3  12     5430.82     5626.21    189.42 o
  -1   3  12    12445.16    12175.07    367.04 o
   0   3  12      873.37     1024.91     70.78 o
   1   3  12    12948.58    13426.97    486.08 o
   2   3  12     4655.29     4733.04    188.56 o
   3   3  12    12428.34    12810.66    515.56 o
  -3   4  12    13801.80    14365.71    562.13 o
  -2   4  12     1115.88     1060.94     57.72 o
  -1   4  12    17533.72    16957.07    438.17 o
   0   4  12    57714.42    58968.77   1963.56 o
   1   4  12    17566.39    17822.58    810.04 o
   2   4  12     1142.42     1119.42     56.21 o
   3   4  12    13103.91    13109.88    826.21 o
   4   4  12    64973.03    69335.41   4339.00 o
  -4   5  12     2529.10     2218.25    207.09 o
  -3   5  12     8649.10     8994.47    358.04 o
  -2   5  12     5665.00     5550.45    163.88 o
  -1   5  12     3857.27     3879.26    124.93 o
   0   5  12     8377.19     8567.26    297.26 o
   1   5  12     4138.42     4159.52    194.17 o
   2   5  12     5953.66     5717.67    353.75 o
   3   5  12     8519.87     7991.82    490.06 o
   4   5  12     2103.89     1746.55    181.16 o
   5   5  12    22171.20    22501.86    944.31 o
  -5   6  12      696.76      639.16    123.95 o
  -4   6  12     9685.98    10260.88    444.75 o
  -3   6  12     7470.74     7446.07    332.31 o
  -2   6  12     6741.91     6607.41    209.26 o
  -1   6  12    22588.71    23266.45    635.51 o
   0   6  12     4141.24     4212.09    150.42 o
   1   6  12    22796.83    22873.74    993.66 o
   2   6  12     6330.17     6489.91    399.89 o
   3   6  12     7780.58     7472.13    414.22 o
   4   6  12     8898.44     9297.30    714.71 o
   5   6  12      537.97      642.44    141.30 o
   6   6  12     2338.38     2268.39    159.93 o
  -5   7  12    14759.79    15002.70    721.56 o
  -4   7  12      597.88      247.96    298.69 o
  -3   7  12     2149.09     2217.77    105.98 o
  -2   7  12     1729.88     1564.66     85.90 o
  -1   7  12     1710.67     1773.72    105.05 o
   0   7  12     3001.90     3027.66    101.48 o
   1   7  12     2141.55     2129.94     87.14 o
   2   7  12     1883.46     1631.50    113.12 o
   3   7  12     1832.86     2003.34    166.79 o
   4   7  12      497.14      249.57     99.97 o
   5   7  12    14439.57    14149.57    759.51 o
  -4   8  12     5903.93     5955.86    245.86 o
  -3   8  12     6606.75     6658.45    213.26 o
  -2   8  12      613.01      615.43     89.45 o
  -1   8  12     2401.20     2612.74    157.79 o
   0   8  12     1607.44     1614.02     95.25 o
   1   8  12     2381.54     2442.57    109.38 o
   2   8  12      498.58      484.33     90.86 o
   3   8  12     6535.47     5629.90    293.82 o
   4   8  12     5968.15     6628.15    532.53 o
  -1   9  12      905.40      848.35    117.66 o
   0   9  12     4431.97     4565.55    236.57 o
   1   9  12      938.32      714.72    163.08 o
   0   1  13     2231.30     2456.82    102.35 o
   1   1  13    15827.30    16243.38    557.72 o
  -1   2  13     1812.86     1837.55     56.22 o
   0   2  13    30094.20    29587.40    989.87 o
   1   2  13     1650.10     1499.82     75.55 o
   2   2  13    27664.13    28008.38    930.36 o
  -2   3  13    10570.25    10435.60    300.68 o
  -1   3  13     8134.44     8212.92    232.54 o
   0   3  13     6630.30     6417.45    233.27 o
   1   3  13     8217.45     8240.70    278.73 o
   2   3  13    10608.06    10473.97    370.47 o
   3   3  13      757.58      751.68     63.28 o
  -3   4  13    11121.98    10895.89    474.72 o
  -2   4  13    17552.71    16866.65    444.39 o
  -1   4  13      745.03      821.67     55.24 o
   0   4  13        3.87      -29.67     42.91 o
   1   4  13     1006.92      951.19    112.49 o
   2   4  13    18473.48    18557.54    598.99 o
   3   4  13    10873.95    10898.38    657.22 o
   4   4  13     8844.45     8630.92    574.20 o
  -4   5  13    14570.51    15022.94    876.68 o
  -3   5  13     9123.16     8499.42    343.16 o
  -2   5  13     9030.09     8943.59    280.25 o
  -1   5  13      352.88      358.75     55.35 o
   0   5  13    36270.66    36101.83   1169.35 o
   1   5  13      183.81      195.47     96.15 o
   2   5  13     9593.36    10320.62    495.16 o
   3   5  13     9217.92     8963.10    601.64 o
   4   5  13    15035.15    13637.29    825.66 o
   5   5  13      113.94      226.02    102.14 o
  -5   6  13     6030.33     5449.64    276.98 o
  -4   6  13      323.73      523.49    119.04 o
  -3   6  13     4074.33     4163.23    158.35 o
  -2   6  13     2637.49     2836.61    118.85 o
  -1   6  13      935.89     1087.24     65.91 o
   0   6  13    39873.67    40197.45   1165.72 o
   1   6  13     1069.10     1186.46    187.82 o
   2   6  13     2676.51     2479.64    220.18 o
   3   6  13     3642.07     3667.30    283.09 o
   4   6  13      174.34      179.12    104.89 o
   5   6  13     6601.11     6430.96    402.74 o
   6   6  13     1237.21      906.99    180.27 o
  -5   7  13     2306.11     2424.69    242.39 o
  -4   7  13     8328.10     8011.72    407.25 o
  -3   7  13      243.77      355.17     82.10 o
  -2   7  13     7079.19     6797.07    216.88 o
  -1   7  13    10455.26    10214.31    295.95 o
   0   7  13     3775.23     3775.35    120.46 o
   1   7  13    12078.31    12189.97    690.85 o
   2   7  13     7177.85     6887.94    490.18 o
   3   7  13      203.57      475.94    126.35 o
   4   7  13     8949.11     8933.56    409.86 o
   5   7  13     2757.75     2674.84    183.56 o
  -4   8  13     3710.10     3360.72    181.20 o
  -3   8  13     6145.47     6070.17    208.68 o
  -2   8  13    14103.38    14495.84    457.91 o
  -1   8  13      680.09      707.87     84.74 o
   0   8  13      827.78      794.09     52.98 o
   1   8  13      929.65      843.56     83.52 o
   2   8  13    14469.45    13929.17    600.20 o
   3   8  13     6639.84     6289.74    461.05 o
   4   8  13     4018.81     3538.86    246.51 o
  -1   9  13     8409.09     7937.70    319.28 o
   0   9  13     1319.36     1216.38    233.38 o
   1   9  13     9011.39     9014.42    383.12 o
   0   1  14    12380.40    12770.33    466.45 o
   1   1  14     4334.25     4343.22    160.83 o
  -1   2  14    76214.87    74572.70   2434.76 o
   0   2  14    58742.84    59400.82   1971.59 o
   1   2  14    75163.67    73601.11   2461.42 o
   2   2  14    71492.26    71540.76   2438.40 o
  -2   3  14     9748.84     9979.65    281.71 o
  -1   3  14    14228.50    13861.42    407.67 o
   0   3  14    14430.18    14617.61    610.44 o
   1   3  14    15238.41    14945.83    479.87 o
   2   3  14     9839.48     9570.39    339.79 o
   3   3  14     3597.70     3408.08    382.39 o
  -3   4  14    13482.61    13155.00    727.12 o
  -2   4  14     7062.87     7193.56    213.49 o
  -1   4  14     5809.33     6006.56    188.79 o
   0   4  14     2388.81     2359.41     94.43 o
   1   4  14     6650.38     6753.66    302.61 o
   2   4  14     7873.17     8067.23    381.48 o
   3   4  14    13400.94    13531.18    752.15 o
   4   4  14      953.99      847.60    133.54 o
  -4   5  14    10256.59     9706.41    578.90 o
  -3   5  14     2064.51     2123.82    133.56 o
  -2   5  14      519.68      450.46     73.63 o
  -1   5  14    16912.57    17329.69    487.25 o
   0   5  14      624.90      572.31     63.82 o
   1   5  14    17482.08    18088.21    739.84 o
   2   5  14      568.22      565.43     77.86 o
   3   5  14     2038.79     2016.64    188.18 o
   4   5  14    10084.73     9305.90    540.26 o
   5   5  14     1070.74     1051.11    138.69 o
  -5   6  14     6271.52     6221.26    299.92 o
  -4   6  14     2136.40     2184.53    156.24 o
  -3   6  14     2986.94     2957.60    123.41 o
  -2   6  14     8022.31     8146.75    286.81 o
  -1   6  14     4853.04     4855.86    152.27 o
   0   6  14     4605.96     4550.00    163.90 o
   1   6  14     4748.52     4809.86    377.06 o
   2   6  14     8173.02     8749.34    520.10 o
   3   6  14     2356.73     2803.95    273.58 o
   4   6  14     2236.97     1694.84    204.02 o
   5   6  14     6897.90     6882.10    358.09 o
   6   6  14     1692.25     1823.08    235.24 o
  -5   7  14      692.55      701.02    123.46 o
  -4   7  14       11.95       43.45     78.05 o
  -3   7  14     6283.55     6213.26    199.35 o
  -2   7  14      556.40      563.39     77.51 o
  -1   7  14      161.02      194.30     50.79 o
   0   7  14      160.57       12.90     61.27 o
   1   7  14      243.81      233.79     65.55 o
   2   7  14      404.65      721.34    210.37 o
   3   7  14     5525.63     5286.73    270.39 o
   4   7  14        1.81      -27.99    109.77 o
   5   7  14      689.92      670.39    136.00 o
  -4   8  14     5683.01     5461.99    246.35 o
  -3   8  14     1680.00     1556.40    152.04 o
  -2   8  14     1500.00     1315.84     88.84 o
  -1   8  14      152.32      217.59     71.27 o
   0   8  14      145.38      182.22     48.77 o
   1   8  14      119.63      167.27     72.44 o
   2   8  14     1664.06     1471.12    136.51 o
   3   8  14     1700.73     1740.28    146.32 o
   4   8  14     5591.64     5497.74    329.92 o
   0   1  15     9537.06     9739.09    290.21 o
   1   1  15     2018.88     2183.53     77.15 o
  -1   2  15    20255.98    20114.51    796.27 o
   0   2  15     7589.08     7391.87    242.76 o
   1   2  15    19256.72    18923.33    562.04 o
   2   2  15    28132.08    28422.90    975.31 o
  -2   3  15    20050.71    20007.49    576.10 o
  -1   3  15    14266.75    14904.92    468.50 o
   0   3  15      147.22      124.31     19.04 o
   1   3  15    13730.00    13839.67    458.16 o
   2   3  15    19597.17    20349.38    698.85 o
   3   3  15     4781.06     4460.47    203.80 o
  -3   4  15    11722.94    12142.58    532.52 o
  -2   4  15    14051.59    14857.99    436.82 o
  -1   4  15      383.65      471.45     40.19 o
   0   4  15    12099.02    12407.88    487.16 o
   1   4  15      597.24      637.95    102.47 o
   2   4  15    12951.27    13016.88    476.39 o
   3   4  15    12720.72    12974.48    693.44 o
   4   4  15     1062.43     1183.24    145.51 o
  -4   5  15     9738.63     9719.75    538.47 o
  -3   5  15     5628.47     5684.80    189.83 o
  -2   5  15     3018.19     2958.57    133.00 o
  -1   5  15     3665.63     3792.13    122.65 o
   0   5  15    12758.82    12744.36    431.22 o
   1   5  15     3678.72     3964.10    210.86 o
   2   5  15     2529.79     2313.42    188.33 o
   3   5  15     5324.17     5347.91    376.93 o
   4   5  15     9473.40     8723.10    550.94 o
   5   5  15     3154.93     2968.24    239.92 o
  -5   6  15      173.55      167.48    124.02 o
  -4   6  15     2467.37     2469.81    212.86 o
  -3   6  15    37176.39    37805.82   1244.37 o
  -2   6  15     1966.04     2127.29    102.18 o
  -1   6  15    26098.81    26622.59    760.08 o
   0   6  15    24401.93    24470.62    870.23 o
   1   6  15    26637.04    28191.08   1271.41 o
   2   6  15     1377.10     1564.89    186.60 o
   3   6  15    37242.63    38175.64   2319.33 o
   4   6  15     2781.32     3219.65    286.62 o
   5   6  15      119.78       56.03    117.53 o
   6   6  15     7712.62     7920.13    524.63 o
  -5   7  15     2213.83     2111.15    181.51 o
  -4   7  15     3806.42     3784.04    166.48 o
  -3   7  15     9935.59     9638.08    339.20 o
  -2   7  15     1987.08     1870.84     99.93 o
  -1   7  15      470.04      533.46     60.35 o
   0   7  15      103.25      163.90     53.83 o
   1   7  15      553.87      624.57    191.33 o
   2   7  15     1951.01     2082.19    207.57 o
   3   7  15     9726.90     9641.85    510.51 o
   4   7  15     3294.19     3561.37    293.06 o
   5   7  15     2494.67     2386.52    242.45 o
  -3   8  15    19025.59    18953.31    576.60 o
  -2   8  15      132.95      127.94     65.47 o
  -1   8  15     2869.12     2870.70    123.35 o
   0   8  15      456.29      413.40     53.18 o
   1   8  15     3030.18     2906.23    183.77 o
   2   8  15      140.84       86.70     85.62 o
   3   8  15    18475.87    16500.52    832.48 o
   0   0  16    14603.43    14564.02    810.18 o
   0   1  16     5740.67     6062.92    188.54 o
   1   1  16     8060.54     8430.85    249.73 o
  -1   2  16     4549.99     4422.50    192.24 o
   0   2  16     8078.96     7764.10    267.91 o
   1   2  16     5024.74     4936.48    301.69 o
   2   2  16     6149.40     6189.75    161.46 o
  -2   3  16      570.25      466.22     56.43 o
  -1   3  16    12456.46    12739.96    421.07 o
   0   3  16    19978.32    20440.73    689.60 o
   1   3  16    12168.74    11916.21    414.72 o
   2   3  16      248.51      281.71     54.93 o
   3   3  16     3786.98     4062.45    463.58 o
  -3   4  16    19506.60    19582.24    561.15 o
  -2   4  16    12483.22    13263.39    392.71 o
  -1   4  16    23598.90    23957.33    666.20 o
   0   4  16        7.44       59.18    114.31 o
   1   4  16    24681.86    23881.68    964.90 o
   2   4  16    11673.63    12193.58    437.09 o
   3   4  16    19536.29    19000.39   1049.23 o
   4   4  16    13330.08    12664.41    705.01 o
  -4   5  16     4680.13     4934.77    347.26 o
  -3   5  16    15100.46    15722.22    494.60 o
  -2   5  16    18251.79    18320.30    539.30 o
  -1   5  16      647.97      714.86     62.38 o
   0   5  16      187.00      145.94     53.07 o
   1   5  16      762.53      787.01     92.33 o
   2   5  16    18240.02    18911.79    750.65 o
   3   5  16    14748.37    14537.91    870.65 o
   4   5  16     4697.33     4650.43    317.27 o
   5   5  16      165.47       96.70    134.11 o
  -5   6  16     2662.19     2652.65    187.25 o
  -4   6  16       53.52      164.21     71.18 o
  -3   6  16     3679.09     3812.90    150.04 o
  -2   6  16     6450.92     7029.64    231.37 o
  -1   6  16     9543.78     9602.10    278.70 o
   0   6  16       37.80      122.23     58.75 o
   1   6  16    10082.50     9912.50    407.89 o
   2   6  16     6458.23     6796.36    404.75 o
   4   6  16      125.64      -30.06    211.20 o
   5   6  16     2840.12     3192.37    295.21 o
   6   6  16      450.06      520.42    142.59 o
  -5   7  16    10290.59     9981.54    434.44 o
  -4   7  16     8946.54     8270.67    316.89 o
  -3   7  16      736.56      859.46    130.06 o
  -2   7  16     1814.05     1896.76    139.18 o
  -1   7  16    10798.31    10887.59    340.05 o
   0   7  16     3446.73     3347.11    120.34 o
   1   7  16    11484.49    11958.91    518.07 o
   2   7  16     1919.55     1762.54    202.26 o
   3   7  16      819.49      818.14    200.40 o
   4   7  16     9214.66     9449.09    426.77 o
   5   7  16    10459.02     9668.47    438.11 o
  -3   8  16    12904.99    13159.03    434.41 o
  -2   8  16     1315.12     1363.88    121.72 o
  -1   8  16    14078.64    14954.62    481.14 o
   0   8  16    14706.38    14928.65    374.53 o
   1   8  16    14282.18    13684.57    657.32 o
   2   8  16     1459.51     1577.37    132.29 o
   3   8  16    12204.80    12976.54    938.53 o
   0   1  17    26466.38    26472.72    827.50 o
   1   1  17      805.46      938.73     62.69 o
  -1   2  17    18953.69    18410.56    779.60 o
   0   2  17    25217.05    25429.72    872.08 o
   1   2  17    18482.90    19364.44    647.17 o
   2   2  17    23021.08    23180.13    612.29 o
  -2   3  17     8630.40     8595.60    249.18 o
  -1   3  17    34580.45    34503.80   1008.15 o
   0   3  17     2887.02     3195.70    158.63 o
   1   3  17    34579.36    35799.76   1184.80 o
   2   3  17     8285.86     8684.65    311.27 o
   3   3  17    29764.68    31051.11   1287.34 o
  -3   4  17     7668.16     7938.67    230.90 o
  -2   4  17     8157.97     8174.47    241.07 o
  -1   4  17    14160.36    14605.58    432.64 o
   0   4  17     1624.51     1663.52    104.05 o
   1   4  17    14315.36    14789.04    587.77 o
   2   4  17     7837.23     7877.42    292.12 o
   3   4  17     6735.90     6792.70    450.50 o
   4   4  17     2225.47     1873.43    175.32 o
  -4   5  17     3401.74     3555.69    278.61 o
  -3   5  17     1677.34     1617.33    101.72 o
  -2   5  17    10377.24    10102.39    305.98 o
  -1   5  17     3702.96     3853.04    162.49 o
   0   5  17      458.30      435.76     75.34 o
   1   5  17     3411.36     3663.38    208.19 o
   2   5  17    10936.82    11053.36    597.29 o
   3   5  17     1679.16     1779.53    177.06 o
   4   5  17     3620.94     3560.77    262.52 o
   5   5  17      472.77      496.99    197.51 o
  -5   6  17     8511.97     7493.26    477.18 o
  -4   6  17      177.27      365.28    182.95 o
  -3   6  17      466.92      495.65     66.25 o
  -2   6  17     1806.82     1790.94    118.32 o
  -1   6  17     2307.74     2208.74    117.09 o
   0   6  17     7103.37     6639.21    294.32 o
   4   6  17      287.36      495.94    163.83 o
   5   6  17     8801.03     8320.63    514.59 o
   6   6  17    10497.20    10114.80    461.17 o
  -5   7  17     2347.17     1843.49    194.65 o
  -4   7  17        1.25       69.52     95.13 o
  -3   7  17     4171.21     3984.48    262.54 o
  -2   7  17     2360.51     2384.53    125.19 o
  -1   7  17    15484.62    14717.81    514.11 o
   0   7  17     6903.71     7260.96    280.70 o
   1   7  17    15645.24    15754.71   1453.91 o
   2   7  17     2323.29     1789.88    218.78 o
   3   7  17     3774.20     4087.48    312.05 o
   4   7  17       18.36       70.63    125.23 o
   5   7  17     2331.98     2135.10    160.85 o
  -3   8  17      507.11      404.03     74.72 o
  -2   8  17    19239.08    19395.88    656.43 o
  -1   8  17     3064.88     3230.70    206.92 o
   0   8  17      324.41      477.97     85.76 o
   1   8  17     3199.48     3087.26    180.65 o
   2   8  17    19037.87    19568.76    958.67 o
   3   8  17      580.32      524.75    106.93 o
   0   1  18      818.88      921.54     58.61 o
   1   1  18       46.42       49.87     44.26 o
  -1   2  18     5419.65     5301.41    246.94 o
   0   2  18    49250.56    47826.73   2014.00 o
   1   2  18     5703.47     5905.73    203.50 o
   2   2  18    38074.96    37872.49    953.55 o
  -2   3  18     1195.43     1171.40     50.23 o
  -1   3  18     2044.96     1980.98    144.45 o
   0   3  18    12736.98    12546.32    550.53 o
   1   3  18     1613.96     1701.90     77.04 o
   2   3  18     1129.23     1150.09     67.86 o
   3   3  18    12738.62    13256.34    463.06 o
  -3   4  18    14295.57    14248.29    487.40 o
  -2   4  18     7179.86     7400.10    220.66 o
  -1   4  18     2341.16     2404.88     87.09 o
   0   4  18    23308.82    24603.65   1680.58 o
   1   4  18     2613.67     2998.31    134.12 o
   2   4  18     7872.07     7867.06    272.76 o
   3   4  18    14378.34    14236.38    851.15 o
   4   4  18     2693.42     2616.24    246.43 o
  -4   5  18      618.62      523.68     89.60 o
  -3   5  18     5759.04     6030.34    407.65 o
  -2   5  18    10577.22    10262.51    306.52 o
  -1   5  18     2928.53     3009.24    101.68 o
   0   5  18       14.48      -14.59    134.73 o
   1   5  18     2642.59     2836.47    171.42 o
   2   5  18    11013.13    10685.26    423.52 o
   3   5  18     5764.06     6374.34    378.04 o
   4   5  18      572.89      535.00    195.99 o
   5   5  18      762.27      690.85    156.50 o
  -5   6  18     7581.15     8091.41    670.07 o
  -4   6  18     1282.07     1216.50    211.47 o
  -3   6  18     7757.94     7507.68    345.47 o
  -2   6  18    24788.67    26038.35    880.08 o
  -1   6  18    14924.60    14130.92    419.69 o
   0   6  18     3810.10     4815.39    329.96 o
   1   6  18    14627.93    14213.89    592.68 o
   2   6  18    25128.87    26078.69   1161.32 o
   3   6  18     6850.29     6650.42    444.01 o
   4   6  18     1449.98     1163.53    184.73 o
   5   6  18     8531.59     8109.89    544.26 o
   6   6  18       16.02       16.91    133.90 o
  -5   7  18     2664.17     2682.98    256.91 o
  -4   7  18     3101.83     3304.04    204.09 o
  -3   7  18     9089.24     8461.75    309.06 o
  -2   7  18     6544.23     6041.83    223.65 o
  -1   7  18     8160.55     8418.78    435.14 o
   0   7  18       30.42      133.06     74.81 o
   1   7  18     8216.83     7666.65    390.38 o
   2   7  18     6050.94     6482.06    435.53 o
   3   7  18     8388.83     8345.11    514.97 o
   4   7  18     3163.09     2834.14    277.33 o
   5   7  18     2665.47     2606.85    191.07 o
  -3   8  18     1585.87     1685.36    127.89 o
  -2   8  18      538.71      541.71     83.92 o
  -1   8  18     2016.31     2189.90    163.00 o
   0   8  18     9654.77     9930.13    344.54 o
   1   8  18     1861.85     1808.55    157.22 o
   2   8  18      331.89      328.90     92.19 o
   3   8  18     1434.58     1704.63    166.01 o
   0   1  19     3135.36     3183.60    124.88 o
   1   1  19    10944.16    11556.27    415.67 o
  -1   2  19    25323.74    25773.51   1001.26 o
   0   2  19    56890.11    55701.97   2209.23 o
   1   2  19    24992.62    26138.36    841.68 o
   2   2  19      146.31      226.92     43.14 o
  -2   3  19     1187.73     1289.50     63.24 o
  -1   3  19     1522.85     1416.40     97.08 o
   0   3  19      194.08      270.88     71.56 o
   1   3  19     1551.07     1440.06     87.25 o
   2   3  19     1180.09     1238.38     77.64 o
   3   3  19     5368.31     5525.52    215.64 o
  -3   4  19     7704.17     7507.38    259.04 o
  -2   4  19    36241.59    37161.04   1058.10 o
  -1   4  19    19188.01    19280.93    643.13 o
   0   4  19      300.58      414.11    136.71 o
   1   4  19    20404.13    20936.48    675.76 o
   2   4  19    35331.17    36257.86   1292.07 o
   3   4  19     8245.41     8018.55    451.75 o
   4   4  19      114.64      214.82    175.51 o
  -4   5  19      864.73      558.16    145.13 o
  -3   5  19     9757.97    10290.37    366.58 o
  -2   5  19     9328.33     9595.59    323.67 o
  -1   5  19     5382.37     5628.59    158.52 o
   0   5  19     8085.14     8106.79    461.31 o
   1   5  19     5140.22     4862.90    272.26 o
   2   5  19     9685.04    10657.36    465.45 o
   3   5  19     9823.98     9836.68    633.39 o
   4   5  19      891.15      813.39    203.38 o
   5   5  19    14039.74    13134.99    805.20 o
  -5   6  19       32.59      154.04    148.62 o
  -4   6  19    14058.25    13981.08    834.55 o
  -3   6  19    10603.36    10222.24    520.37 o
  -2   6  19     8747.40     9034.19    304.51 o
  -1   6  19     3522.48     3405.68    133.78 o
   0   6  19      735.87      972.42    181.58 o
   1   6  19     3820.18     3798.28    179.70 o
   2   6  19     7924.78     8079.89    702.35 o
   3   6  19    10336.86    10707.77    707.43 o
   4   6  19    14773.97    15601.89   1035.78 o
   5   6  19       56.88       -0.93    157.03 o
   6   6  19     5557.68     4989.14    252.99 o
  -4   7  19     2027.88     1995.13    195.67 o
  -3   7  19     2113.79     2254.07    126.11 o
  -2   7  19      888.41      820.03     80.18 o
  -1   7  19      875.14      907.87    102.82 o
   0   7  19       23.99       23.84     76.02 o
   1   7  19      798.17     1005.44    171.24 o
   2   7  19      815.08      845.48    169.80 o
   3   7  19     2138.53     2448.07    282.10 o
   4   7  19     1796.40     1655.20    224.35 o
  -2   8  19      703.22      738.94     92.43 o
  -1   8  19     5863.54     5582.35    248.17 o
   0   8  19     1150.79     1217.09    181.26 o
   1   8  19     6024.82     6279.42    270.87 o
   2   8  19      710.68      738.98    239.47 o
   0   0  20   102198.70   102011.16   5684.36 o
   0   1  20      202.81      191.86     59.03 o
   1   1  20       17.01       10.29     49.37 o
  -1   2  20     8185.99     8404.62    311.78 o
   0   2  20    21940.68    22728.93    746.94 o
   1   2  20     8827.18     9331.52    317.23 o
   2   2  20     1618.42     1581.82     76.00 o
  -2   3  20     9618.15     9444.95    342.66 o
  -1   3  20     4773.72     5079.13    282.72 o
   0   3  20     2554.69     2403.54    130.67 o
   1   3  20     4601.32     4794.54    184.86 o
   2   3  20    10540.03    10986.78    311.28 o
   3   3  20       51.32       85.74     45.48 o
  -3   4  20     9669.28     9641.86    403.40 o
  -2   4  20     8359.69     8539.46    254.60 o
  -1   4  20    11198.26    11904.72    386.95 o
   0   4  20    27861.20    28585.36   1119.69 o
   1   4  20    10255.10    10314.46    440.56 o
   2   4  20     7898.72     7813.85    459.11 o
   3   4  20     9165.71     9309.25    587.02 o
   4   4  20       79.89      148.72    123.65 o
  -4   5  20     9614.84     9195.30    572.76 o
  -3   5  20      768.69      727.19     68.56 o
  -2   5  20    15569.74    15556.04    471.40 o
  -1   5  20     6789.90     6525.91    211.13 o
   0   5  20    18583.12    19308.67   1096.04 o
   1   5  20     6167.70     6055.27    271.63 o
   2   5  20    15324.04    15386.43    659.30 o
   4   5  20    10277.05     9558.02    587.56 o
   5   5  20     3189.59     3504.45    314.06 o
  -5   6  20      396.84      308.68    218.11 o
  -4   6  20    10097.96     9829.84    617.47 o
  -3   6  20     1125.61     1237.81    134.17 o
  -2   6  20      220.65      197.51     65.82 o
  -1   6  20     2932.68     2874.34    110.70 o
   0   6  20       31.18      195.44     86.98 o
   1   6  20     3718.57     3662.97    188.86 o
   2   6  20      307.84      339.55    106.95 o
   4   6  20    11260.64    10773.25    682.03 o
   5   6  20      301.87      129.17    227.71 o
  -4   7  20     9550.85     9010.42    554.15 o
  -3   7  20     1531.35     1669.21    131.04 o
  -2   7  20      191.59      171.43     62.89 o
  -1   7  20     1953.17     1951.13    133.88 o
   0   7  20     7702.11     8126.64    484.20 o
   1   7  20     2248.69     2326.02    149.05 o
   2   7  20      189.09      466.93    219.02 o
   3   7  20     1692.41     1613.07    209.62 o
   4   7  20     9526.09     8820.57    610.00 o
  -2   8  20     5028.92     5018.21    208.23 o
  -1   8  20     9437.75     9215.35    430.25 o
   0   8  20    18866.16    18866.78    924.30 o
   1   8  20    10335.07    10419.54    934.73 o
   2   8  20     5487.75     5241.14    409.15 o
   0   1  21    96908.99   100074.20   3228.78 o
   1   1  21     4389.16     4490.37    144.84 o
  -1   2  21    12472.68    12656.95    405.19 o
   0   2  21     1682.81     1644.85    118.80 o
   1   2  21    11875.29    12046.32    419.97 o
   2   2  21    12694.03    13280.07    395.80 o
  -2   3  21     4157.02     4217.03    304.59 o
  -1   3  21    15197.46    14705.84    602.32 o
   0   3  21     2201.85     2126.71    124.38 o
   1   3  21    15317.94    15603.78    487.07 o
   2   3  21     4152.33     4110.94    157.24 o
   3   3  21    25655.22    26183.08   1037.29 o
  -3   4  21     5254.56     5286.97    381.68 o
  -2   4  21     8668.14     8821.54    256.00 o
  -1   4  21    23107.79    24248.60    830.08 o
   0   4  21    14387.71    14947.73    587.15 o
   1   4  21    22757.00    23533.36    996.21 o
   2   4  21     8131.42     8182.51    351.63 o
   3   4  21     5233.19     5424.52    361.99 o
   4   4  21     4027.46     3444.66    254.24 o
  -4   5  21     2686.81     2787.52    261.03 o
  -3   5  21    10220.04    10714.02    471.29 o
  -2   5  21     3666.44     3535.00    123.75 o
  -1   5  21     4615.66     4557.33    180.25 o
   0   5  21     9346.71     9324.04    408.87 o
   1   5  21     4383.08     4471.07    425.53 o
   2   5  21     3828.90     3685.57    185.73 o
   3   5  21    10647.02    11358.93    681.48 o
   4   5  21     2520.08     2286.74    226.55 o
   5   5  21      238.50      452.39    160.53 o
  -5   6  21     5470.37     5277.63    371.52 o
  -4   6  21     1378.23     1594.25    232.32 o
  -3   6  21     1843.79     1635.11    228.57 o
  -2   6  21     1354.03     1473.17    128.68 o
  -1   6  21      260.19      177.31     57.37 o
   0   6  21     4158.08     4109.85    213.65 o
   1   6  21      315.37      305.13    103.51 o
   2   6  21     1457.96     1496.86    121.44 o
   3   6  21     2080.09     2051.85    210.36 o
   4   6  21     1309.01     1104.03    254.18 o
   5   6  21     5931.18     5613.18    399.72 o
  -4   7  21     3269.61     2975.68    243.86 o
  -3   7  21      736.12     1096.55    134.94 o
  -2   7  21     2513.44     2372.05    120.51 o
  -1   7  21      220.84      227.44    160.44 o
   0   7  21      150.32      233.03     83.26 o
   1   7  21      229.67      242.66    103.41 o
   2   7  21     2579.29     2598.27    285.07 o
   3   7  21      605.75      788.84    246.58 o
   4   7  21     2760.61     2715.59    317.40 o
  -2   8  21     1121.25     1058.53    210.25 o
  -1   8  21     4927.49     4594.72    293.93 o
   0   8  21       42.23       61.37     77.05 o
   1   8  21     4917.21     4685.51    234.92 o
   2   8  21     1073.23     1230.94    256.01 o
   0   1  22    20122.14    21252.15    544.95 o
   1   1  22      573.29      492.02     60.25 o
  -1   2  22     6532.01     6655.37    419.66 o
   0   2  22     7770.08     8012.31    275.20 o
   1   2  22     7210.82     7471.43    250.95 o
   2   2  22     3539.40     3545.99    118.51 o
  -2   3  22     7542.54     8005.33    384.90 o
  -1   3  22     3243.30     3562.46    171.53 o
   0   3  22     2162.20     2267.28    106.25 o
   1   3  22     3003.42     3033.96    129.89 o
   2   3  22     7401.56     7555.28    274.98 o
   3   3  22     3976.19     4054.14    272.85 o
  -3   4  22     9457.88     9508.63    557.54 o
  -2   4  22     6995.79     7021.21    218.88 o
  -1   4  22     7448.02     7728.81    325.46 o
   0   4  22    17595.22    17172.56    676.43 o
   1   4  22     7249.93     7067.27    255.24 o
   2   4  22     6533.45     7325.55    323.70 o
   3   4  22     9781.41     9861.08    571.10 o
   4   4  22    23522.25    24025.14   1374.08 o
  -4   5  22     5552.04     5669.39    371.17 o
  -3   5  22     4057.12     4446.90    500.62 o
  -2   5  22    11967.83    12209.35    411.09 o
  -1   5  22    18276.88    18314.79    763.38 o
   0   5  22     6037.37     6154.06    266.20 o
   1   5  22    17465.79    17066.20    704.30 o
   2   5  22    11194.77    11139.78    489.05 o
   3   5  22     5130.11     5020.05    320.45 o
   4   5  22     5375.05     5957.12    435.15 o
   5   5  22     5654.91     5221.60    353.35 o
  -5   6  22    12304.21    11488.61    808.33 o
  -4   6  22      931.88      839.26    160.40 o
  -3   6  22    14141.17    14035.04    717.76 o
  -2   6  22     8024.22     8360.45    464.06 o
  -1   6  22    10171.06    10011.12    384.80 o
   0   6  22      157.72      151.25    111.25 o
   1   6  22    10575.88    11209.40    459.89 o
   2   6  22     7758.18     7916.88    361.93 o
   3   6  22    14102.75    14759.36    998.53 o
   4   6  22      805.27      557.75    182.22 o
   5   6  22    12482.70    11823.62    704.28 o
  -4   7  22     1062.94     1259.05    230.49 o
  -3   7  22     1078.00     1175.94    109.54 o
  -2   7  22     1881.27     1971.80    154.47 o
  -1   7  22     7629.66     7740.46    358.95 o
   0   7  22      767.49      743.69    109.42 o
   1   7  22     8440.63     9083.29    424.56 o
   3   7  22      938.86      911.02    194.28 o
   4   7  22     1083.13     1150.31    207.84 o
  -1   8  22     2497.22     2412.83    245.66 o
   0   8  22     6751.63     6701.54    329.34 o
   1   8  22     2249.64     2490.35    287.86 o
   0   1  23      314.13      325.85     22.41 o
   1   1  23    10177.55    10844.98    314.58 o
   0   2  23     4820.30     4842.52    173.00 o
   1   2  23      512.94      623.25     70.62 o
   2   2  23      495.01      446.11     42.23 o
  -2   3  23    18953.83    19833.49    681.38 o
  -1   3  23     4845.03     5174.18    243.41 o
   0   3  23      203.03      202.45     58.00 o
   1   3  23     4878.52     4916.79    189.77 o
   2   3  23    18795.57    19686.62    643.57 o
   3   3  23      242.30      384.45    104.71 o
  -3   4  23      409.98      268.46    127.97 o
  -2   4  23     7906.48     8334.16    296.76 o
  -1   4  23    24907.96    24773.49   1142.80 o
   0   4  23    21940.53    23158.87    988.07 o
   1   4  23    27243.07    27482.30    889.23 o
   2   4  23     8187.35     8567.66    370.25 o
   3   4  23      331.84      457.31    136.88 o
   4   4  23     2752.48     2165.92    247.56 o
  -3   5  23     2632.50     2433.41    151.13 o
  -2   5  23     1553.85     1537.32     88.02 o
  -1   5  23    10000.99     9979.53    429.79 o
   0   5  23     2009.19     1756.44    176.68 o
   1   5  23     9311.30    10061.64    783.77 o
   2   5  23     1385.48     1328.42    137.26 o
   3   5  23     2381.72     2322.32    276.16 o
   4   5  23     2176.51     2428.38    230.31 o
   5   5  23    33770.66    35072.51   2169.64 o
  -5   6  23      352.44      214.35    229.52 o
  -4   6  23    12301.29    13190.00    700.58 o
  -3   6  23     3820.07     3567.88    200.16 o
  -2   6  23     7561.29     7763.87    360.27 o
  -1   6  23     5934.37     6079.32    251.54 o
   0   6  23     2133.88     2197.87    306.81 o
   1   6  23     6194.44     6210.23    285.91 o
   2   6  23     7722.26     7334.24    326.27 o
   3   6  23     3809.95     3649.23    298.58 o
   4   6  23    11779.67    10741.22    688.22 o
   5   6  23      366.04       70.26    171.97 o
  -3   7  23     5413.45     5518.90    292.26 o
  -2   7  23     6813.81     6931.94    359.36 o
  -1   7  23     1872.58     1975.10    199.35 o
   0   7  23     2892.05     3365.23    157.86 o
   1   7  23     1831.10     1638.91    122.29 o
   2   7  23     6901.09     7273.16    460.08 o
   3   7  23     5407.66     6141.62    435.99 o
   0   0  24   140833.47   136644.09   7360.89 o
   0   1  24     6103.14     6140.86    163.67 o
   1   1  24     8943.01     8742.15    258.78 o
  -1   2  24     1812.02     2001.37    270.40 o
   0   2  24      431.46      381.29     90.79 o
   1   2  24     1653.55     1848.89    125.37 o
   2   2  24     1028.54      979.02     53.14 o
  -2   3  24    18264.92    18450.36    667.05 o
  -1   3  24    18040.14    18583.35    783.55 o
   0   3  24      878.30      663.85     94.19 o
   1   3  24    20190.08    20953.20    650.02 o
   2   3  24    19806.03    20381.20    639.82 o
   3   3  24     1162.40     1207.22    133.49 o
  -3   4  24     6540.65     6994.72    445.77 o
  -2   4  24     1945.07     2067.27    184.11 o
  -1   4  24     5549.02     5698.10    202.20 o
   0   4  24    26261.32    26708.38   1110.35 o
   1   4  24     5371.57     5332.57    203.75 o
   2   4  24     1904.78     1935.36    140.52 o
   3   4  24     5811.68     6473.21    432.57 o
   4   4  24     5412.86     5348.40    352.69 o
  -4   5  24      889.49     1031.80    173.26 o
  -3   5  24     3375.82     3634.77    270.43 o
  -2   5  24      343.99      283.94     74.79 o
  -1   5  24     5281.63     5022.72    184.34 o
   0   5  24    17931.24    18479.16    761.00 o
   1   5  24     5002.72     4865.93    230.06 o
   2   5  24      590.15      404.23     88.48 o
   3   5  24     3341.22     3331.12    273.47 o
   4   5  24     1019.20      822.41    238.43 o
   5   5  24     1823.96     1775.45    217.49 o
  -5   6  24       96.38       40.06    164.53 o
  -4   6  24    13807.38    13047.61    895.46 o
  -3   6  24     5221.16     4679.49    312.49 o
  -2   6  24     5041.11     5220.36    292.43 o
  -1   6  24      598.94      679.47    113.02 o
   0   6  24       61.75       84.82     84.41 o
   1   6  24      444.72      520.11    131.73 o
   2   6  24     5051.51     5548.39    261.96 o
   3   6  24     4788.02     4511.60    372.01 o
   4   6  24    14185.16    13926.50    798.58 o
   5   6  24      124.42       32.21    251.12 o
  -3   7  24     4416.44     4019.24    256.49 o
  -2   7  24      798.68      545.92    126.70 o
  -1   7  24     2542.54     2292.82    218.15 o
   0   7  24     5529.13     5198.35    295.07 o
   1   7  24     2472.50     2601.32    327.81 o
   2   7  24      670.99      621.83     90.33 o
   3   7  24     4472.10     4337.72    328.33 o
   0   1  25    31194.16    33155.30    980.41 o
   1   1  25     4898.48     5218.19    226.99 o
  -1   2  25     2047.92     1938.49    167.79 o
   0   2  25      533.00      504.50     94.66 o
   1   2  25     1719.32     1458.60    111.49 o
   2   2  25     7675.40     7674.69    239.25 o
  -2   3  25     5301.97     5440.24    195.82 o
  -1   3  25     2957.35     3325.90    265.76 o
   0   3  25      649.61      691.87     84.97 o
   1   3  25     3376.04     3482.19    142.84 o
   2   3  25     5259.29     5508.16    211.08 o
   3   3  25      169.15      115.05     92.88 o
  -3   4  25      367.51      452.40    143.14 o
  -2   4  25    30806.59    30677.50   1208.53 o
  -1   4  25     7642.82     7612.51    589.90 o
   0   4  25     7103.02     6619.65    392.37 o
   1   4  25     8150.99     8141.44    276.71 o
   2   4  25    31506.88    32877.95   1329.96 o
   3   4  25      479.91      670.32    151.89 o
   4   4  25     7627.94     8152.00    517.74 o
  -4   5  25     1801.96     1662.44    191.51 o
  -3   5  25     8950.53     8927.97    535.13 o
  -2   5  25     8405.96     8396.70    381.86 o
  -1   5  25     1739.57     1629.88    139.03 o
   0   5  25     1516.27     1521.82    130.45 o
   1   5  25     1861.26     1930.20    126.02 o
   2   5  25     8362.38     8581.39    354.58 o
   3   5  25     8292.74     8325.25    550.45 o
   4   5  25     1223.73     1137.95    189.97 o
   5   5  25      118.09      214.41    227.83 o
  -4   6  25     3510.43     3795.75    316.15 o
  -3   6  25      967.42      708.21    156.82 o
  -2   6  25     2076.77     2183.21    129.54 o
  -1   6  25     3338.16     3288.79    140.45 o
   0   6  25     2571.14     2800.59    322.26 o
   1   6  25     3254.58     3080.31    171.01 o
   2   6  25     1796.18     1831.98    145.72 o
   3   6  25     1091.74      920.99    186.32 o
   4   6  25     3516.02     2820.69    279.23 o
  -3   7  25     4099.47     4283.93    369.08 o
  -2   7  25     6198.09     6728.64    441.40 o
  -1   7  25    10714.71    10498.93    664.45 o
   0   7  25    11231.85    11762.26    538.35 o
   1   7  25    10159.36     9916.13    566.24 o
   2   7  25     6281.32     6514.76    712.47 o
   3   7  25     4456.99     3885.97    372.53 o
   0   1  26    19120.84    19805.18    574.91 o
   1   1  26      244.52      197.79     61.42 o
  -1   2  26    10320.58    10590.19    731.80 o
   0   2  26     9646.96     9748.76    333.97 o
   1   2  26    11326.72    11927.48    398.96 o
   2   2  26    55658.77    57306.62   1805.66 o
  -2   3  26    29042.35    28071.96    991.27 o
  -1   3  26     3305.27     3588.32    250.11 o
   0   3  26     1409.61     1511.42     99.47 o
   1   3  26     3694.96     3633.66    154.25 o
   2   3  26    28512.06    29652.02   1099.57 o
   3   3  26     1216.35     1354.70    135.00 o
  -3   4  26     8425.63     8096.98    502.85 o
  -2   4  26     2878.03     2857.72    122.67 o
  -1   4  26     3342.10     3514.82    176.08 o
   0   4  26     3241.24     3368.78    186.30 o
   1   4  26     3350.50     3462.33    187.70 o
   2   4  26     2797.99     2453.35    167.35 o
   3   4  26     8185.46     8321.88    490.27 o
   4   4  26     9576.46     8973.75    556.92 o
  -4   5  26     3262.00     3390.05    275.92 o
  -3   5  26     3347.75     3391.52    286.54 o
  -2   5  26     3115.92     3033.47    173.70 o
  -1   5  26     3475.64     3745.57    257.17 o
   0   5  26     4760.88     4553.14    235.42 o
   1   5  26     3286.84     3366.24    201.26 o
   2   5  26     3287.16     3426.45    185.85 o
   3   5  26     3032.62     2823.11    261.44 o
   4   5  26     3405.63     3545.58    285.89 o
   5   5  26     1175.97      793.17    190.52 o
  -4   6  26     3856.70     3673.08    304.44 o
  -3   6  26     8378.22     9451.01    722.23 o
  -2   6  26     1980.41     1995.60    135.62 o
  -1   6  26     4825.11     4706.17    230.89 o
   0   6  26    14197.08    14269.90    830.44 o
   1   6  26     5135.33     5642.93    381.06 o
   2   6  26     2017.12     1951.19    191.87 o
   3   6  26     8614.30     8206.28    566.37 o
   4   6  26     3832.87     3660.97    356.53 o
  -2   7  26      674.36      861.50    166.21 o
  -1   7  26     1776.31     1810.51    325.72 o
   0   7  26      171.90      -51.86    108.28 o
   1   7  26     1767.58     1715.78    158.91 o
   2   7  26      689.57      665.51     98.86 o
   0   1  27      274.17      287.47     87.39 o
   1   1  27      224.79      159.18     63.04 o
  -1   2  27     6786.55     7368.66    503.86 o
   0   2  27    25717.99    25837.78    853.25 o
   1   2  27     7109.36     7205.32    250.55 o
   2   2  27      238.02      331.72     73.15 o
  -2   3  27    19530.61    19617.79    794.33 o
  -1   3  27     6309.65     6256.41    354.79 o
   0   3  27     2393.63     2430.28    118.44 o
   1   3  27     5680.80     5446.60    239.30 o
   2   3  27    18973.25    19740.25    663.13 o
   3   3  27        2.52      133.04    219.40 o
  -3   4  27     4528.94     5098.10    334.06 o
  -2   4  27      622.46      642.29    112.38 o
  -1   4  27     4167.02     4055.55    169.64 o
   0   4  27     6413.91     6343.94    290.00 o
   1   4  27     4216.34     4109.95    312.24 o
   3   4  27     3542.52     3757.98    307.46 o
   4   4  27        9.72      173.03    219.88 o
  -4   5  27      214.73      188.43    161.62 o
  -3   5  27     1362.77     1625.24    190.42 o
  -2   5  27     7705.76     7444.92    434.82 o
  -1   5  27     2585.71     2482.83    143.93 o
   0   5  27       17.17       19.37    103.46 o
   1   5  27     2288.22     2091.54    155.10 o
   2   5  27     7207.93     6897.46    323.81 o
   3   5  27     1378.94     1381.29    201.27 o
   4   5  27      276.96      276.63    168.20 o
   5   5  27     7684.83     8353.01    618.02 o
  -4   6  27     1033.68      976.33    243.87 o
  -3   6  27    10751.37     9809.79    637.61 o
  -2   6  27    10870.20    11778.81    981.58 o
  -1   6  27     8403.31     7741.49    525.37 o
   0   6  27     1125.08     1060.56    148.86 o
   1   6  27     8021.46     8118.18    347.06 o
   2   6  27    11779.98    11875.77    517.13 o
   3   6  27    11662.95    11470.48    641.84 o
   4   6  27      895.25      846.46    202.77 o
  -2   7  27     5599.12     5331.74    362.34 o
  -1   7  27     2118.97     2182.68    149.16 o
   0   7  27    12379.49    12542.88    468.53 o
   1   7  27     2282.09     1961.12    145.53 o
   2   7  27     5846.26     5753.03    393.50 o
   0   0  28    28901.47    29557.13   1803.68 o
   0   1  28    13454.43    14452.75    431.94 o
   1   1  28    11897.93    12194.02    362.70 o
  -1   2  28    21657.81    23213.22   1393.58 o
   0   2  28       76.64       37.65    129.07 o
   1   2  28    21602.40    21449.76    785.88 o
   2   2  28     4009.98     4285.70    261.33 o
  -2   3  28     7353.91     7905.13    444.20 o
  -1   3  28    22686.09    21982.04    816.50 o
   0   3  28    11612.47    11677.92    403.40 o
   1   3  28    21995.02    23441.37    793.95 o
   2   3  28     7640.81     7585.99    276.40 o
   3   3  28     1748.11     1811.26    193.56 o
  -3   4  28     9617.21     9963.78    587.15 o
  -2   4  28      535.32      538.34    115.59 o
  -1   4  28    11832.20    12097.32    410.25 o
   0   4  28      656.98      753.42    105.25 o
   1   4  28    12022.28    11817.60    508.07 o
   2   4  28      476.03      529.76    116.29 o
   3   4  28     8804.62     8615.13    551.46 o
   4   4  28     1509.07     1399.03    198.15 o
  -4   5  28     2861.09     2567.89    251.35 o
  -3   5  28     5789.66     6521.29    433.08 o
  -2   5  28     4256.77     4645.97    319.77 o
  -1   5  28     3351.30     3317.60    159.50 o
   0   5  28      421.17      297.49    184.98 o
   1   5  28     2979.58     2875.65    182.72 o
   2   5  28     4627.20     4503.69    254.57 o
   3   5  28     5973.53     6159.50    413.20 o
   4   5  28     2836.76     3129.18    267.85 o
   5   5  28     2350.70     2244.80    244.61 o
  -3   6  28     1237.20     1306.93    188.56 o
  -2   6  28     1326.56     1474.25    191.00 o
  -1   6  28     2212.55     1923.10    188.27 o
   0   6  28     2572.45     2389.52    171.08 o
   1   6  28     1968.52     1851.43    189.46 o
   2   6  28     1284.53     1465.24    126.97 o
   3   6  28      980.44     1401.47    278.12 o
  -1   7  28     1763.34     1765.18    136.07 o
   0   7  28      490.21      492.42     99.79 o
   1   7  28     1623.15     1621.06    330.48 o
   0   1  29     6098.08     6067.47    257.36 o
   1   1  29      133.97      264.81     70.74 o
   0   2  29     5363.37     5333.90    211.07 o
   1   2  29      576.40      643.15     98.17 o
   2   2  29     3139.49     3282.20    154.90 o
  -1   3  29    18270.71    17877.48   1083.27 o
   0   3  29     7841.23     7700.74    340.65 o
   1   3  29    18185.08    18202.24    729.21 o
   2   3  29     1361.08     1266.38    117.58 o
   3   3  29     6190.60     6602.72    483.13 o
  -3   4  29     9866.82     9388.44    582.18 o
  -2   4  29    12986.13    13508.78   1272.48 o
  -1   4  29     6712.48     6788.35    461.72 o
   0   4  29     3710.46     3746.15    515.43 o
   1   4  29     8182.48     8355.16    354.30 o
   2   4  29    11935.63    12004.09    575.82 o
   3   4  29    10025.98    10434.30    598.57 o
   4   4  29        9.88     -222.64    223.55 o
  -4   5  29     7297.28     7347.77    486.20 o
  -3   5  29     3585.93     3404.58    266.95 o
  -1   5  29       58.37       72.14     95.65 o
   0   5  29     3111.27     2705.73    217.68 o
   1   5  29       44.11      -26.06    112.02 o
   2   5  29     3186.99     3521.99    190.82 o
   3   5  29     3406.43     2837.07    313.19 o
   4   5  29     7065.77     7073.02    463.27 o
  -3   6  29      137.95      279.26    228.78 o
  -2   6  29     6172.16     6339.02    389.45 o
   0   6  29      714.65      721.40    102.73 o
   1   6  29     3201.32     3234.24    202.94 o
   2   6  29     5715.92     5577.19    307.10 o
   3   6  29      137.67      126.02    178.39 o
   0   1  30      120.30      146.07    103.86 o
   1   1  30     1825.42     1688.53    124.00 o
  -1   2  30     1487.66     1615.28    125.06 o
   0   2  30     9417.88     9562.61    334.50 o
   1   2  30     1536.08     1771.67    130.73 o
   2   2  30    12583.02    12560.59    407.88 o
  -2   3  30     7654.17     8527.91    372.51 o
  -1   3  30     4273.74     4860.43    319.33 o
   0   3  30       32.80     -103.22    103.22 o
   1   3  30     4324.03     4421.04    224.83 o
   2   3  30     8012.56     8485.32    586.12 o
   3   3  30     4504.38     4598.81    327.65 o
  -2   4  30      255.62      242.05     97.74 o
   0   4  30     2024.47     1982.99    156.54 o
   1   4  30       47.01      178.19    101.06 o
   2   4  30      381.36      207.67    103.02 o
   3   4  30     8063.09     8298.08    532.33 o
   4   4  30       11.62      100.62    169.66 o
  -4   5  30     2632.43     2225.34    248.59 o
  -1   5  30     2150.46     2314.27    221.04 o
   0   5  30      150.83      141.19    115.76 o
   1   5  30     2356.81     2236.42    154.32 o
   2   5  30      744.13      684.40    153.12 o
   3   5  30    15156.33    14543.27    821.78 o
   4   5  30     2816.69     2965.60    317.57 o
  -1   6  30    20389.99    20273.87   1240.46 o
   0   6  30    16463.83    16153.01    573.60 o
   1   6  30    20578.79    20784.58   1114.65 o
   2   6  30     7877.65     7718.90    875.68 o
   0   1  31     1100.47     1101.95     83.49 o
   1   1  31    18992.97    18844.71    545.96 o
  -1   2  31     4733.04     4844.78    210.04 o
   0   2  31    49162.05    50874.96   1671.44 o
   1   2  31     4680.20     4999.50    253.52 o
   2   2  31     5078.78     4956.60    253.58 o
  -2   3  31      412.64      538.30    105.88 o
  -1   3  31       54.35      103.67    113.45 o
   0   3  31      563.85      625.10    124.74 o
   1   3  31       73.86       14.83     82.82 o
   2   3  31      490.94      374.19    104.14 o
  -2   4  31     2923.70     2790.38    168.53 o
  -1   4  31    10347.12    11042.40    650.18 o
   0   4  31       20.17      151.27    118.48 o
   1   4  31     9565.12    10373.67    545.29 o
   2   4  31     2942.27     2678.12    274.16 o
   3   4  31     8739.38     8614.72    523.93 o
  -2   5  31    12732.57    12679.87    806.21 o
  -1   5  31     4326.39     4217.34    312.27 o
   0   5  31     3682.79     3694.99    251.45 o
   1   5  31     4381.41     4167.51    489.88 o
   2   5  31    12579.87    12638.95   1216.42 o
   3   5  31      989.00     1225.81    265.30 o
   4   5  31      743.44      760.04    198.79 o
  -1   6  31      393.57      182.61    155.90 o
   0   6  31     7575.15     6808.73    328.24 o
   1   6  31      374.91      514.89    133.65 o
   2   6  31     3963.23     3727.70    481.06 o
   0   0  32     6108.42     5594.16    366.12 o
   0   1  32     1241.62     1290.18     93.86 o
   1   1  32      476.98      519.17     94.28 o
  -1   2  32    10636.65    10858.44    383.55 o
   0   2  32      409.05      805.52    154.32 o
   1   2  32    10724.24    11374.18    375.00 o
   2   2  32     1053.95      860.19    110.57 o
  -2   3  32     3527.84     3455.58    187.55 o
  -1   3  32     7013.65     6581.34    311.59 o
   0   3  32      461.96      317.36    105.53 o
   1   3  32     6835.83     6958.94    321.98 o
   2   3  32     3243.88     3162.47    216.98 o
  -3   4  32     1017.05     1271.06    204.28 o
  -2   4  32     1585.47     1448.77    130.61 o
  -1   4  32     5554.64     5342.65    578.95 o
   0   4  32    14463.37    15883.06   1011.17 o
   1   4  32     6096.66     6166.06    292.26 o
   2   4  32     1187.71     1184.80    169.11 o
  -3   5  32       50.63      269.19    175.02 o
  -1   5  32     6522.11     6335.59    284.19 o
   0   5  32    18720.46    19155.17    862.94 o
   1   5  32     6318.50     5914.73    302.47 o
   2   5  32      570.09      471.16    116.44 o
   3   5  32       31.82     -166.66    178.44 o
  -1   6  32     2185.11     1997.95    218.87 o
   0   6  32      944.91      874.10    136.85 o
   1   6  32     2121.49     1827.86    153.34 o
   0   1  33    23583.07    24051.90    865.61 o
   1   1  33      114.89      101.12     72.88 o
  -1   2  33     2594.76     3115.87    298.88 o
   0   2  33    20623.63    21545.70    743.48 o
   1   2  33     2738.72     2706.70    218.56 o
   2   2  33       36.74     -137.19    137.19 o
  -2   3  33     4975.09     4900.69    252.66 o
  -1   3  33     5907.66     5365.02    281.85 o
   0   3  33    21768.38    19711.52    797.81 o
   1   3  33     6134.35     6149.50    392.93 o
   2   3  33     4846.77     5134.71    262.82 o
   3   3  33     3521.85     3466.23    289.01 o
  -3   4  33    11516.43    12395.99    746.25 o
  -1   4  33     2751.17     2207.24    177.37 o
   0   4  33    16762.17    16872.13   1078.73 o
   1   4  33     3055.67     2965.33    250.57 o
   2   4  33      481.99      513.70    118.81 o
   4   4  33     3823.30     3568.32    306.94 o
  -3   5  33     2259.72     2078.45    261.62 o
  -2   5  33     2804.22     2557.88    265.27 o
  -1   5  33      899.06      845.08    251.40 o
   0   5  33     8210.77     8408.79    376.85 o
   1   5  33      706.67      763.22    167.09 o
   2   5  33     2770.40     3188.15    216.36 o
   3   5  33     2496.37     3053.52    273.99 o
   0   1  34    11352.57    11859.85    369.01 o
   1   1  34     7511.46     7495.29    326.58 o
  -1   2  34    10510.49     9502.57    557.54 o
   0   2  34      220.84      330.38    108.91 o
   1   2  34     9660.87     9442.29    376.19 o
   2   2  34     4393.23     4365.20    231.60 o
  -2   3  34     1706.87     1676.99    146.42 o
  -1   3  34      253.96      249.48    113.43 o
   0   3  34      569.42      398.15    114.72 o
   1   3  34      391.15      457.67    106.98 o
   2   3  34     2174.74     2211.27    286.34 o
   3   3  34      649.87      632.12    188.84 o
  -1   4  34     1047.11     1023.73    205.55 o
   0   4  34     4073.79     3921.59    474.94 o
   1   4  34     1014.08      849.50    227.84 o
   2   4  34     4198.71     4390.69    243.55 o
   3   4  34     7233.27     6410.91    436.94 o
  -2   5  34     3254.13     3253.12    336.45 o
  -1   5  34     9679.11     9359.43    433.51 o
   0   5  34      461.36      288.93    117.41 o
   1   5  34    10115.43    10918.08    762.47 o
   2   5  34     3574.43     3239.26    207.54 o
   0   1  35     5923.67     5910.30    204.32 o
   1   1  35    16901.50    17630.39    607.90 o
  -1   2  35      704.89      650.07    137.87 o
   0   2  35    12242.71    12164.75    457.81 o
   1   2  35      806.51      734.64     98.81 o
   2   2  35     2502.21     2466.16    166.27 o
  -2   3  35    12693.34    12356.82    553.54 o
  -1   3  35     5586.36     5777.31    276.90 o
   0   3  35     7367.07     7599.08    363.39 o
   1   3  35     5653.74     5694.98    247.68 o
   2   3  35    13105.79    12859.57    563.33 o
   3   3  35     7996.79     9299.19    650.94 o
  -2   4  35     2569.08     2563.23    315.28 o
  -1   4  35     5624.42     5303.02    438.72 o
   0   4  35     4053.64     3668.64    216.31 o
   1   4  35     5211.03     5573.13    368.75 o
   2   4  35     3062.17     2824.53    331.61 o
   3   4  35     2712.67     2794.17    279.99 o
  -1   5  35     3379.50     3127.82    228.45 o
   0   5  35      588.40      388.46    166.21 o
   1   5  35     3433.44     2979.81    296.83 o
   0   0  36      132.71      170.05    157.58 o
   0   1  36     4032.52     4012.75    169.12 o
   1   1  36     4487.41     4759.21    184.00 o
  -1   2  36      247.71      378.10    132.72 o
   0   2  36     1954.37     1743.08    191.51 o
   1   2  36      212.96      184.07    115.87 o
   2   2  36      318.56      430.06    180.45 o
  -2   3  36     6682.57     6293.58    890.53 o
  -1   3  36    12042.64    12376.80   1366.36 o
   0   3  36      785.06      866.54    224.52 o
   1   3  36    12259.48    11325.43    402.37 o
   2   3  36     5968.81     5890.35    300.00 o
   3   3  36     2443.58     2614.86    326.81 o
  -2   4  36     2419.29     2056.85    246.29 o
  -1   4  36      188.57      265.11    165.01 o
   0   4  36     3943.18     4005.18    239.23 o
   1   4  36      231.65      240.13    229.76 o
   2   4  36     2421.52     2323.24    172.25 o
   0   1  37      294.99      313.04     90.60 o
   1   1  37      601.07      585.48     88.50 o
  -1   2  37     3064.67     2630.95    290.18 o
   0   2  37     4350.21     4345.53    201.92 o
   1   2  37     2858.38     2659.47    146.05 o
   2   2  37     1103.90      931.96    131.40 o
  -2   3  37     2941.93     2186.37    277.17 o
  -1   3  37     1688.29     1463.82    205.66 o
   0   3  37     5151.01     4890.46    263.84 o
   1   3  37     1481.22     1279.86    123.77 o
   2   3  37     2723.74     2708.48    186.59 o
   3   3  37     1273.95     1333.35    225.39 o
  -1   4  37     4288.34     4318.78    258.83 o
   0   4  37     7022.20     7073.73    370.92 o
   1   4  37     3646.49     3934.04    512.66 o
   2   4  37     4236.34     4225.62    247.30 o
   0   1  38     6656.60     7105.82    246.82 o
   1   1  38      960.54      952.49    117.82 o
  -1   2  38    12601.77    12859.61    592.34 o
   0   2  38     8407.42     7980.10    301.31 o
   1   2  38    11913.98    12279.50    455.44 o
   2   2  38    22485.17    22234.37   1022.57 o
  -2   3  38     6615.55     6231.38    472.72 o
  -1   3  38     1597.96     1325.17    264.67 o
   0   3  38     1202.52     1116.96    165.25 o
   1   3  38     1600.76     1571.33    379.03 o
   2   3  38     6478.59     6050.64    427.03 o
   0   4  38     4801.26     5057.19    465.58 o
   0   1  39     6396.19     5905.44    206.83 o
   1   1  39      248.18      242.55    111.31 o
  -1   2  39     1466.22     1474.36    168.54 o
   0   2  39      707.33      826.36    120.72 o
   1   2  39     1444.63     1357.41    122.60 o
   2   2  39     1763.60     1454.51    160.82 o
  -1   3  39     4787.48     4142.66    245.08 o
   0   3  39     6131.15     6053.55    308.01 o
   1   3  39     4331.95     3919.72    229.16 o
   0   0  40     4481.95     4697.21    348.21 o
   0   1  40    14331.08    14230.87    445.35 o
   1   1  40     4163.08     4052.25    198.96 o
  -1   2  40     3420.64     2821.80    333.60 o
   0   2  40     5017.07     4946.69    216.70 o
   1   2  40     3410.59     3413.26    174.72 o
   2   2  40     1656.55     1597.20    176.13 o
   0   1  41     8078.66     7747.41    253.04 o
   1   1  41     1017.74     1029.75    163.74 o
   0   2  41      489.10      557.50    217.17 o
 
